# Supplementary material for: Pancreatic α and β cells are globally phase-locked
Source: Nat Commun. 2022 Jun 28;13:3721. doi: 10.1038/s41467-022-31373-6 (PMC9240067; doi:10.1038/s41467-022-31373-6)
Supplement: Supplementary file 10 — Source data [file 41467_2022_31373_MOESM10_ESM.xlsx]

## Sheet: Figure 1b
Figure 1b	Time (min)	fast islet mean Ca2+	slow islet mean Ca2+	mixed islet mean Ca2+
	0.05	0.00263874	0.0585919	0.127829
	0.1	0.00838369	0.0611702	0.129404
	0.15	0.00653396	0.0589076	0.136376
	0.2	0.000602475	0.0552071	0.125585
	0.25	0	0.0558482	0.115937
	0.3	0.00630032	0.0645578	0.123582
	0.35	0.0123218	0.0506653	0.127666
	0.4	0.0123214	0.0625261	0.117527
	0.45	0.0100517	0.0566423	0.117895
	0.5	0.0126268	0.0596864	0.120387
	0.55	0.00669357	0.0663754	0.122604
	0.6	0.00505902	0.063309	0.125917
	0.65	0.00839465	0.0549735	0.136689
	0.7	0.0104348	0.060226	0.112447
	0.75	0.014209	0.06055	0.147058
	0.8	0.011239	0.0677688	0.141935
	0.85	0.00942423	0.0634133	0.148844
	0.9	0.0122126	0.0688938	0.128789
	0.95	0.0113386	0.0652823	0.13246
	1	0.015767	0.065032	0.136879
	1.05	0.0104394	0.0677758	0.133712
	1.1	0.0127954	0.0582665	0.138164
	1.15	0.0207539	0.0604554	0.137048
	1.2	0.0166282	0.0590731	0.13846
	1.25	0.0175722	0.0562084	0.139296
	1.3	0.0178721	0.0625636	0.145395
	1.35	0.0312985	0.0636692	0.144134
	1.4	0.0156769	0.0624273	0.144331
	1.45	0.0134875	0.0617139	0.1458
	1.5	0.0131147	0.0643283	0.136768
	1.55	0.0129006	0.0664254	0.134185
	1.6	0.0218635	0.0653546	0.118643
	1.65	0.0189925	0.0573932	0.141969
	1.7	0.0155192	0.062234	0.123923
	1.75	0.0173647	0.0648498	0.127163
	1.8	0.0158263	0.0639028	0.126589
	1.85	0.0134531	0.0669497	0.125259
	1.9	0.015135	0.0684474	0.125362
	1.95	0.0187177	0.0768998	0.11674
	2	0.0218835	0.0624232	0.118891
	2.05	0.0166253	0.0715792	0.111922
	2.1	0.0133516	0.0598088	0.124375
	2.15	0.0204638	0.0583986	0.133208
	2.2	0.0211905	0.0597726	0.125452
	2.25	0.0140844	0.0565644	0.11134
	2.3	0.0278102	0.0588923	0.116499
	2.35	0.0226091	0.063786	0.115268
	2.4	0.0218304	0.0546773	0.126605
	2.45	0.0213812	0.0618043	0.134466
	2.5	0.0241136	0.069617	0.112532
	2.55	0.0171458	0.0587102	0.133609
	2.6	0.0137565	0.0593012	0.128203
	2.65	0.0192292	0.0649792	0.127917
	2.7	0.0144754	0.0603066	0.122085
	2.75	0.0115184	0.0653533	0.117808
	2.8	0.0152265	0.0670179	0.121814
	2.85	0.0173456	0.0648192	0.119986
	2.9	0.0142909	0.0714582	0.130804
	2.95	0.0146396	0.0678759	0.125805
	3	0.0194219	0.0642519	0.134001
	3.05	0.0227108	0.0636817	0.127733
	3.1	0.0260607	0.0650584	0.141733
	3.15	0.0204765	0.0665826	0.134333
	3.2	0.0203138	0.060333	0.129416
	3.25	0.0242169	0.0679315	0.133968
	3.3	0.0240798	0.0623801	0.145094
	3.35	0.0236546	0.0624162	0.133121
	3.4	0.0314987	0.0706474	0.138345
	3.45	0.0323802	0.0656216	0.133766
	3.5	0.0311787	0.0639459	0.130149
	3.55	0.0296957	0.0697101	0.131899
	3.6	0.0384719	0.0653018	0.126948
	3.65	0.0337892	0.0700522	0.139263
	3.7	0.0316952	0.0640766	0.144735
	3.75	0.0358135	0.0650862	0.128777
	3.8	0.0332321	0.0599297	0.142548
	3.85	0.0345963	0.0664254	0.122125
	3.9	0.0365993	0.0654492	0.133057
	3.95	0.0398999	0.0624468	0.128538
	4	0.0324104	0.0614316	0.137709
	4.05	0.0258545	0.0673989	0.123814
	4.1	0.0290984	0.0581372	0.13001
	4.15	0.037084	0.0619935	0.11522
	4.2	0.0375386	0.0617626	0.128487
	4.25	0.0352535	0.0594931	0.117723
	4.3	0.0399055	0.0649291	0.121135
	4.35	0.0338165	0.0616152	0.114076
	4.4	0.0387169	0.068097	0.117808
	4.45	0.0376108	0.0632881	0.105041
	4.5	0.035481	0.0619378	0.114634
	4.55	0.0421275	0.0657106	0.109889
	4.6	0.0411412	0.0623884	0.118227
	4.65	0.0429853	0.0610353	0.122339
	4.7	0.039607	0.0547482	0.117144
	4.75	0.0417464	0.0674893	0.114773
	4.8	0.0422796	0.0665033	0.102061
	4.85	0.0367243	0.0648206	0.122107
	4.9	0.0448505	0.0659832	0.112619
	4.95	0.0393466	0.0619184	0.106583
	5	0.0351574	0.0561569	0.11337
	5.05	0.0372648	0.059201	0.110912
	5.1	0.0367664	0.0650849	0.113041
	5.15	0.0427652	0.0672195	0.116191
	5.2	0.0440147	0.0576324	0.108366
	5.25	0.0431115	0.0706015	0.113874
	5.3	0.043658	0.0656481	0.111491
	5.35	0.0468613	0.0668496	0.10454
	5.4	0.0469954	0.0675491	0.108815
	5.45	0.0471923	0.0658455	0.101831
	5.5	0.052373	0.070888	0.103663
	5.55	0.0499649	0.0627347	0.109062
	5.6	0.0557788	0.0658233	0.104079
	5.65	0.0496883	0.0697171	0.111958
	5.7	0.0522575	0.0682736	0.0849742
	5.75	0.0474694	0.0647887	0.101662
	5.8	0.0548977	0.0596113	0.103047
	5.85	0.0509602	0.0665993	0.107449
	5.9	0.0538874	0.0721062	0.118526
	5.95	0.05605	0.0682819	0.107901
	6	0.0629462	0.0614845	0.10816
	6.05	0.056533	0.07113	0.106893
	6.1	0.0580372	0.0633563	0.0996986
	6.15	0.0633653	0.0643367	0.10391
	6.2	0.0617701	0.061077	0.11306
	6.25	0.0599275	0.0638444	0.116061
	6.3	0.0605256	0.0697157	0.112682
	6.35	0.057913	0.0709075	0.10747
	6.4	0.0692064	0.0716014	0.11382
	6.45	0.0662721	0.0656508	0.0949986
	6.5	0.0543685	0.0654951	0.0871522
	6.55	0.0570434	0.0666271	0.0975749
	6.6	0.0548398	0.0654311	0.0890527
	6.65	0.0594333	0.075733	0.0985312
	6.7	0.051069	0.0619351	0.102329
	6.75	0.0584926	0.0605736	0.086386
	6.8	0.0600792	0.0707211	0.0901237
	6.85	0.0619486	0.0619559	0.0792274
	6.9	0.0615738	0.0610951	0.0913484
	6.95	0.058538	0.0611368	0.0958222
	7	0.0597989	0.0675129	0.092712
	7.05	0.0603542	0.0640029	0.0907541
	7.1	0.060945	0.056499	0.0841446
	7.15	0.0651352	0.0614998	0.0943621
	7.2	0.0591795	0.0617821	0.090543
	7.25	0.0607915	0.062177	0.094884
	7.3	0.0610682	0.0646927	0.0939217
	7.35	0.0620672	0.0622758	0.090905
	7.4	0.0628553	0.0690287	0.100006
	7.45	0.0595133	0.0637554	0.095602
	7.5	0.0646942	0.0630907	0.101267
	7.55	0.0597612	0.0647775	0.0936079
	7.6	0.0591877	0.064238	0.108462
	7.65	0.0690285	0.0710952	0.0959821
	7.7	0.0587491	0.0671444	0.095786
	7.75	0.0615888	0.0621158	0.103678
	7.8	0.0591926	0.0567271	0.101672
	7.85	0.0641252	0.0632131	0.101527
	7.9	0.0634822	0.0578716	0.109334
	7.95	0.0686968	0.0619378	0.0976865
	8	0.069611	0.061077	0.0988359
	8.05	0.0646385	0.0573431	0.0969112
	8.1	0.0642941	0.0550681	0.100549
	8.15	0.0647591	0.0515177	0.0879577
	8.2	0.0675789	0.0501049	0.0979761
	8.25	0.0682389	0.0529209	0.0821596
	8.3	0.0689616	0.0525635	0.0939911
	8.35	0.0658398	0.0545188	0.0952038
	8.4	0.0648216	0.0572722	0.101765
	8.45	0.0698633	0.0551237	0.114097
	8.5	0.0617469	0.0538916	0.126912
	8.55	0.0653823	0.0561708	0.125169
	8.6	0.0615167	0.0508196	0.111253
	8.65	0.0588414	0.0442558	0.121368
	8.7	0.060414	0.0574975	0.135422
	8.75	0.0576501	0.0492301	0.118728
	8.8	0.0573078	0.0433018	0.128152
	8.85	0.0592677	0.038881	0.132737
	8.9	0.0557098	0.038785	0.147018
	8.95	0.0620497	0.0372289	0.138273
	9	0.0607411	0.0417151	0.143042
	9.05	0.0597181	0.0440583	0.136457
	9.1	0.0681455	0.0382594	0.136379
	9.15	0.0691637	0.0420642	0.145224
	9.2	0.0729664	0.0378575	0.144548
	9.25	0.0702671	0.034563	0.152165
	9.3	0.0762484	0.0307304	0.159477
	9.35	0.0724714	0.0294177	0.162576
	9.4	0.0680305	0.0328651	0.149441
	9.45	0.0734208	0.0231612	0.130813
	9.5	0.0757942	0.023118	0.126098
	9.55	0.0725462	0.0241249	0.131582
	9.6	0.0718543	0.0202811	0.128846
	9.65	0.0725274	0.0249148	0.130354
	9.7	0.0769807	0.0148674	0.121193
	9.75	0.0761519	0.0210724	0.113515
	9.8	0.0744169	0.0226202	0.121304
	9.85	0.0727693	0.0117996	0.127099
	9.9	0.077602	0.0127911	0.118067
	9.95	0.0689454	0.0132918	0.107334
	10	0.0661669	0.0158074	0.101123
	10.05	0.0670674	0.0124463	0.107467
	10.1	0.0638931	0.0149633	0.0996745
	10.15	0.0688218	0.014357	0.0998344
	10.2	0.074456	0.011331	0.0893695
	10.25	0.0719126	0.00855801	0.0853603
	10.3	0.0735475	0.0119818	0.0885067
	10.35	0.0764384	0.0131346	0.0830224
	10.4	0.0750506	0.00662085	0.082769
	10.45	0.0729229	0.00479355	0.0792213
	10.5	0.0739933	0.00877913	0.0805638
	10.55	0.0758694	0.00618141	0.0662073
	10.6	0.0794194	0.00404816	0.0699752
	10.65	0.0798155	0.00685309	0.0785848
	10.7	0.080178	0.00726333	0.0616008
	10.75	0.0792694	0.00961212	0.0593866
	10.8	0.0863222	0.00994588	0.0591935
	10.85	0.0802813	0.00608962	0.0499805
	10.9	0.076782	0.0131471	0.0601287
	10.95	0.0805819	0.00549443	0.0656673
	11	0.0819257	0.0130081	0.0586716
	11.05	0.0765611	0.00346409	0.0529822
	11.1	0.0907072	0.00391605	0.0492686
	11.15	0.08891	0.00733008	0.0388339
	11.2	0.0860491	0.00635246	0.0411809
	11.25	0.0825199	0.00842034	0.0421311
	11.3	0.0848721	0.00367547	0.0366015
	11.35	0.0858839	0.00122655	0.0394885
	11.4	0.0792086	0.00602426	0.0453952
	11.45	0.0906047	0.00971364	0.0343873
	11.5	0.0827241	0.00765688	0.0347945
	11.55	0.0795677	0.00728975	0.0410149
	11.6	0.0819947	0.00714651	0.0368308
	11.65	0.0837367	0.00817976	0.0515553
	11.7	0.0786385	0.00213186	0.0379801
	11.75	0.0790806	0.00366017	0.0425233
	11.8	0.076788	0.00849822	0.0363179
	11.85	0.0805926	0	0.038137
	11.9	0.0773826	0.001456	0.0495371
	11.95	0.0765964	0.00430821	0.0355819
	12	0.0808849	0.00838279	0.036876
	12.05	0.074444	0.00548748	0.0190444
	12.1	0.0750446	0.00284108	0.0270024
	12.15	0.0756451	0.0100849	0.0315395
	12.2	0.0752865	0.0105188	0.0246343
	12.25	0.0765724	0.0114728	0.0286887
	12.3	0.11138	0.0108901	0.0201455
	12.35	0.0698333	0.0127119	0.0280613
	12.4	0.0627993	0.00916851	0.028924
	12.45	0.0685162	0.0171772	0.0147396
	12.5	0.0662186	0.0137368	0.0179614
	12.55	0.0594375	0.0120444	0.0129386
	12.6	0.0672222	0.00889594	0.0235724
	12.65	0.0546856	0.0182689	0.0268576
	12.7	0.0522007	0.0210098	0.0158919
	12.75	0.0510162	0.25388	0.0157984
	12.8	0.0496962	0.458701	0.0155601
	12.85	0.0519171	0.56027	0.0196025
	12.9	0.0479892	0.633799	0.0227247
	12.95	0.0438759	0.624378	0.024396
	13	0.0466229	0.668951	0.0182118
	13.05	0.0371652	0.739567	0.0198679
	13.1	0.0335209	0.823885	0.0363451
	13.15	0.0317158	0.87912	0.0141996
	13.2	0.0358277	0.909921	0.0156596
	13.25	0.0335438	0.925443	0.0195391
	13.3	0.0286838	0.944046	0.0143776
	13.35	0.0258947	0.965953	0.00161996
	13.4	0.0270639	0.966326	0
	13.45	0.0293755	0.987169	0.00774686
	13.5	0.0217753	1	0.0194697
	13.55	0.0282477	0.977549	0.0194939
	13.6	0.0486105	0.969893	0.009759
	13.65	0.0203867	0.963765	0.0105554
	13.7	0.0246834	0.96639	0.0118677
	13.75	0.0252961	0.920256	0.0201183
	13.8	0.0194653	0.901708	0.0243115
	13.85	0.0171883	0.908721	0.00685091
	13.9	0.0161445	0.85067	0.0199946
	13.95	0.0268179	0.82117	0.0128873
	14	0.0215428	0.776586	0.0122689
	14.05	0.00884348	0.759162	0.00600322
	14.1	0.0136292	0.710293	0.00988268
	14.15	0.0192494	0.668856	0.0962656
	14.2	0.0121235	0.625766	0.255284
	14.25	0.0205057	0.589553	0.296888
	14.3	0.169915	0.553976	0.309799
	14.35	0.381941	0.52673	0.333918
	14.4	0.569771	0.487707	0.401123
	14.45	0.766901	0.459457	0.412382
	14.5	0.854836	0.434179	0.472619
	14.55	0.860709	0.419727	0.48029
	14.6	0.94787	0.404128	0.485042
	14.65	0.844646	0.403075	0.470305
	14.7	0.951231	0.386169	0.4734
	14.75	0.942013	0.389227	0.567904
	14.8	0.919526	0.371752	0.589142
	14.85	0.96826	0.379872	0.547738
	14.9	0.903466	0.361623	0.608952
	14.95	0.923262	0.357494	0.553747
	15	0.907142	0.352418	0.573473
	15.05	0.837148	0.352788	0.615631
	15.1	0.814693	0.342991	0.636057
	15.15	0.821448	0.33877	0.619589
	15.2	0.845526	0.331791	0.668689
	15.25	0.876803	0.341944	0.582034
	15.3	0.812002	0.337947	0.601688
	15.35	0.709081	0.326873	0.641723
	15.4	0.681655	0.334915	0.642902
	15.45	0.687127	0.323597	0.611381
	15.5	0.970769	0.315777	0.588831
	15.55	0.961485	0.317651	0.623185
	15.6	0.763321	0.31153	0.594994
	15.65	0.703406	0.313974	0.597118
	15.7	0.6342	0.316997	0.61202
	15.75	0.560075	0.297963	0.595471
	15.8	0.53431	0.305971	0.567642
	15.85	0.541901	0.305156	0.558776
	15.9	0.943692	0.301685	0.574209
	15.95	0.93893	0.297326	0.558917
	16	0.753996	0.299696	0.535659
	16.05	0.66407	0.295663	0.524331
	16.1	0.546172	0.293718	0.524753
	16.15	0.507959	0.28469	0.519311
	16.2	0.494995	0.281862	0.517058
	16.25	0.81004	0.283318	0.486333
	16.3	0.923314	0.276386	0.499362
	16.35	0.705872	0.280543	0.49195
	16.4	0.572629	0.278386	0.474722
	16.45	0.496868	0.272298	0.47267
	16.5	0.481363	0.279034	0.45063
	16.55	0.526506	0.273648	0.439496
	16.6	0.905647	0.270569	0.465741
	16.65	0.82825	0.269879	0.444721
	16.7	0.652972	0.264541	0.441309
	16.75	0.548123	0.269256	0.433541
	16.8	0.514934	0.26455	0.415812
	16.85	0.599722	0.262599	0.413558
	16.9	0.85049	0.269648	0.407323
	16.95	0.772127	0.269106	0.400804
	17	0.677185	0.265724	0.397398
	17.05	0.557955	0.272323	0.381892
	17.1	0.503837	0.272517	0.362293
	17.15	0.497889	0.267472	0.365499
	17.2	0.839331	0.272495	0.351822
	17.25	0.758693	0.272022	0.346639
	17.3	0.603959	0.264265	0.334322
	17.35	0.528636	0.258868	0.324738
	17.4	0.498098	0.269899	0.315691
	17.45	0.663594	0.268401	0.306484
	17.5	0.939409	0.266006	0.310976
	17.55	0.717842	0.253513	0.302834
	17.6	0.565712	0.261186	0.29953
	17.65	0.494246	0.253923	0.296085
	17.7	0.473901	0.250677	0.291554
	17.75	0.652246	0.255756	0.296121
	17.8	0.846145	0.261663	0.298456
	17.85	0.718251	0.253714	0.300894
	17.9	0.560445	0.256813	0.302475
	17.95	0.486888	0.251911	0.290148
	18	0.513776	0.246964	0.292939
	18.05	0.812347	0.250477	0.290019
	18.1	0.807221	0.24482	0.292541
	18.15	0.64285	0.245585	0.297401
	18.2	0.519678	0.23744	0.281014
	18.25	0.454028	0.239983	0.298146
	18.3	0.484243	0.239199	0.276793
	18.35	0.789223	0.25022	0.280248
	18.4	0.798772	0.242724	0.283376
	18.45	0.657024	0.240708	0.270935
	18.5	0.522314	0.23278	0.290139
	18.55	0.455531	0.240375	0.312083
	18.6	0.460936	0.240054	0.320614
	18.65	0.766768	0.244951	0.331785
	18.7	0.853128	0.233311	0.301555
	18.75	0.640876	0.2337	0.299723
	18.8	0.499978	0.229167	0.296845
	18.85	0.44586	0.230662	0.280308
	18.9	0.503372	0.233289	0.283472
	18.95	0.820775	0.229435	0.268332
	19	0.797635	0.224297	0.269523
	19.05	0.61695	0.218193	0.281753
	19.1	0.50114	0.219366	0.280769
	19.15	0.460663	0.226694	0.264485
	19.2	0.593272	0.220689	0.26009
	19.25	0.910192	0.210119	0.256799
	19.3	0.712556	0.218904	0.267858
	19.35	0.542042	0.214323	0.261209
	19.4	0.453745	0.21898	0.271828
	19.45	0.425074	0.209183	0.256177
	19.5	0.669825	0.214108	0.266555
	19.55	0.852695	0.212959	0.254144
	19.6	0.643279	0.20895	0.250425
	19.65	0.501675	0.214793	0.264959
	19.7	0.426637	0.20505	0.26009
	19.75	0.400169	0.203853	0.251652
	19.8	0.797009	0.20883	0.260675
	19.85	0.790184	0.208952	0.249812
	19.9	0.619023	0.215869	0.261948
	19.95	0.485967	0.212298	0.238252
	20	0.43026	0.207324	0.254126
	20.05	0.479101	0.210611	0.239501
	20.1	0.903823	0.205084	0.244789
	20.15	0.738276	0.204715	0.251384
	20.2	0.551165	0.20444	0.239827
	20.25	0.449576	0.208072	0.232861
	20.3	0.41502	0.201315	0.236135
	20.35	0.629557	0.202822	0.241215
	20.4	0.93279	0.203416	0.241598
	20.45	0.662309	0.193768	0.232195
	20.5	0.504187	0.187161	0.236014
	20.55	0.431646	0.192578	0.243314
	20.6	0.408983	0.196688	0.256603
	20.65	0.815751	0.189132	0.258138
	20.7	0.831672	0.19606	0.246467
	20.75	0.607464	0.190098	0.241136
	20.8	0.47355	0.194591	0.258763
	20.85	0.420619	0.187345	0.259927
	20.9	0.419777	0.18809	0.238288
	20.95	0.942052	0.182783	0.242886
	21	0.736504	0.188101	0.240409
	21.05	0.562202	0.189885	0.247921
	21.1	0.441817	0.182089	0.256907
	21.15	0.399971	0.181169	0.231033
	21.2	0.493492	0.191023	0.244545
	21.25	0.905386	0.190848	0.234358
	21.3	0.682913	0.186516	0.243142
	21.35	0.503888	0.195508	0.236919
	21.4	0.429797	0.198479	0.239972
	21.45	0.398498	0.192258	0.236711
	21.5	0.45073	0.191393	0.239272
	21.55	0.949137	0.183317	0.239643
	21.6	0.690534	0.189368	0.254292
	21.65	0.515518	0.187817	0.251815
	21.7	0.427951	0.187197	0.245281
	21.75	0.391773	0.183843	0.246437
	21.8	0.447527	0.176893	0.248237
	21.85	0.968611	0.173643	0.255291
	21.9	0.700264	0.18149	0.252654
	21.95	0.515073	0.176952	0.252823
	22	0.418086	0.177969	0.252645
	22.05	0.37619	0.182689	0.258159
	22.1	0.377096	0.175507	0.256473
	22.15	0.938473	0.181128	0.251806
	22.2	0.748763	0.183348	0.245456
	22.25	0.546882	0.181414	0.23875
	22.3	0.432027	0.181151	0.242451
	22.35	0.383057	0.169675	0.241197
	22.4	0.405438	0.184089	0.263149
	22.45	0.967996	0.185371	0.237583
	22.5	0.754746	0.18189	0.244805
	22.55	0.556895	0.18626	0.243806
	22.6	0.443063	0.182338	0.246325
	22.65	0.393367	0.180631	0.241429
	22.7	0.396492	0.186861	0.243109
	22.75	0.944612	0.180428	0.232608
	22.8	0.757354	0.185291	0.239139
	22.85	0.573138	0.183449	0.257719
	22.9	0.441468	0.177859	0.253933
	22.95	0.392746	0.186752	0.247854
	23	0.442744	0.183021	0.23824
	23.05	0.941248	0.182183	0.232382
	23.1	0.761791	0.178387	0.24536
	23.15	0.545445	0.184085	0.246952
	23.2	0.430515	0.183299	0.244593
	23.25	0.379387	0.179606	0.239486
	23.3	0.443394	0.172177	0.240738
	23.35	0.888666	0.175015	0.227884
	23.4	0.702578	0.171593	0.244102
	23.45	0.523003	0.176096	0.228164
	23.5	0.414992	0.178848	0.245203
	23.55	0.370705	0.176333	0.249963
	23.6	0.353478	0.173246	0.246322
	23.65	0.911246	0.177689	0.258003
	23.7	0.732708	0.181681	0.258066
	23.75	0.552776	0.177929	0.240901
	23.8	0.416919	0.178273	0.242617
	23.85	0.360968	0.169643	0.242355
	23.9	0.352173	0.178981	0.258826
	23.95	0.850903	0.175157	0.26209
	24	0.793608	0.171221	0.246949
	24.05	0.588456	0.168575	0.255574
	24.1	0.435749	0.174325	0.260244
	24.15	0.380661	0.171769	0.254859
	24.2	0.357675	0.173234	0.266829
	24.25	0.70968	0.171397	0.25425
	24.3	0.864788	0.171048	0.251381
	24.35	0.632939	0.167006	0.249806
	24.4	0.463022	0.174916	0.252189
	24.45	0.387694	0.168909	0.248545
	24.5	0.351045	0.163108	0.248011
	24.55	0.341306	0.178343	0.262932
	24.6	0.914018	0.165144	0.265001
	24.65	0.778915	0.172953	0.262395
	24.7	0.585756	0.173328	0.24659
	24.75	0.433481	0.16514	0.269415
	24.8	0.373075	0.168503	0.276066
	24.85	0.344177	0.167945	0.278106
	24.9	0.613676	0.163088	0.285708
	24.95	0.875149	0.160954	0.279367
	25	0.655553	0.167162	0.267427
	25.05	0.489828	0.16071	0.287123
	25.1	0.390387	0.159117	0.276281
	25.15	0.351855	0.161983	0.271195
	25.2	0.336461	0.162077	0.270902
	25.25	0.911986	0.155175	0.272811
	25.3	0.795496	0.16021	0.278703
	25.35	0.618529	0.154965	0.268021
	25.4	0.450435	0.154162	0.269445
	25.45	0.382574	0.15383	0.276929
	25.5	0.351481	0.154943	0.275358
	25.55	0.338848	0.151348	0.257671
	25.6	0.919893	0.152773	0.25657
	25.65	0.761873	0.157243	0.27203
	25.7	0.585704	0.154673	0.242415
	25.75	0.428715	0.153585	0.250612
	25.8	0.383437	0.154669	0.249052
	25.85	0.360678	0.153021	0.246961
	25.9	0.725415	0.15277	0.260485
	25.95	0.938334	0.154283	0.240847
	26	0.687293	0.151743	0.250548
	26.05	0.508314	0.143784	0.248153
	26.1	0.41026	0.150488	0.26076
	26.15	0.366234	0.153208	0.250542
	26.2	0.353503	0.149194	0.233594
	26.25	0.799156	0.149462	0.238479
	26.3	0.894424	0.146763	0.245067
	26.35	0.658618	0.141442	0.248841
	26.4	0.479705	0.1457	0.24361
	26.45	0.397397	0.141371	0.233679
	26.5	0.355258	0.136094	0.234101
	26.55	0.335603	0.146031	0.248431
	26.6	0.881707	0.14184	0.252111
	26.65	0.853016	0.144567	0.248992
	26.7	0.639064	0.138362	0.247471
	26.75	0.465181	0.141722	0.240705
	26.8	0.384855	0.15153	0.257954
	26.85	0.352982	0.147715	0.252974
	26.9	0.334033	0.154836	0.25669
	26.95	0.916045	0.147127	0.229926
	27	0.850145	0.145824	0.235067
	27.05	0.646606	0.142887	0.235537
	27.1	0.474863	0.139764	0.234285
	27.15	0.414157	0.141268	0.238786
	27.2	0.368558	0.136403	0.247305
	27.25	0.351071	0.141082	0.237899
	27.3	0.472877	0.135934	0.240074
	27.35	0.969548	0.14634	0.240364
	27.4	0.733296	0.146717	0.243239
	27.45	0.591291	0.143822	0.233009
	27.5	0.442292	0.146129	0.224385
	27.55	0.383946	0.14409	0.241203
	27.6	0.354923	0.145415	0.246618
	27.65	0.358307	0.149935	0.254334
	27.7	0.988411	0.141178	0.246153
	27.75	0.763665	0.143115	0.245963
	27.8	0.612055	0.146785	0.24177
	27.85	0.45788	0.138957	0.257659
	27.9	0.396293	0.139906	0.243625
	27.95	0.374136	0.136264	0.247191
	28	0.357554	0.131993	0.245094
	28.05	0.932142	0.140789	0.249845
	28.1	0.823879	0.138092	0.23799
	28.15	0.658566	0.140655	0.235275
	28.2	0.4944	0.139928	0.24358
	28.25	0.411909	0.132201	0.216644
	28.3	0.373981	0.132404	0.238825
	28.35	0.363654	0.134424	0.239742
	28.4	0.76061	0.142912	0.23897
	28.45	0.918434	0.135321	0.234469
	28.5	0.700446	0.135908	0.23958
	28.55	0.534521	0.126987	0.223027
	28.6	0.423787	0.128039	0.230143
	28.65	0.379025	0.130918	0.222988
	28.7	0.361455	0.125937	0.23075
	28.75	0.393287	0.128413	0.225848
	28.8	0.951552	0.13812	0.223621
	28.85	0.765113	0.130216	0.224264
	28.9	0.617482	0.136873	0.219332
	28.95	0.447469	0.133682	0.222749
	29	0.391319	0.136257	0.22268
	29.05	0.362807	0.148073	0.217697
	29.1	0.344016	0.239528	0.223959
	29.15	0.774164	0.292397	0.224409
	29.2	0.926242	0.291491	0.221235
	29.25	0.731622	0.270958	0.227778
	29.3	0.575011	0.264536	0.282688
	29.35	0.439011	0.246053	0.363517
	29.4	0.385421	0.248588	0.389232
	29.45	0.369211	0.245394	0.377907
	29.5	0.53277	0.237216	0.315977
	29.55	0.96411	0.224797	0.304948
	29.6	0.748334	0.221457	0.298474
	29.65	0.591365	0.217865	0.278057
	29.7	0.449205	0.199781	0.278827
	29.75	0.395193	0.194643	0.286338
	29.8	0.371871	0.189336	0.284317
	29.85	0.351582	0.18761	0.280009
	29.9	0.670834	0.183534	0.284537
	29.95	0.974702	0.174165	0.274893
	30	0.726043	0.175724	0.263888
	30.05	0.594358	0.177107	0.271122
	30.1	0.446184	0.169065	0.258549
	30.15	0.387568	0.167298	0.250397
	30.2	0.353006	0.165185	0.256078
	30.25	0.340819	0.168093	0.241055
	30.3	0.886752	0.164681	0.249224
	30.35	0.841268	0.162296	0.249695
	30.4	0.672414	0.166625	0.260193
	30.45	0.508424	0.155066	0.257945
	30.5	0.412572	0.150762	0.231199
	30.55	0.368916	0.153466	0.236913
	30.6	0.355611	0.158179	0.235905
	30.65	0.334318	0.160719	0.233869
	30.7	0.76723	0.156657	0.228804
	30.75	0.904964	0.152941	0.250057
	30.8	0.732426	0.150779	0.24751
	30.85	0.604582	0.15353	0.236638
	30.9	0.452163	0.166568	0.239827
	30.95	0.386213	0.176716	0.243031
	31	0.363498	0.186112	0.235444
	31.05	0.347351	0.190184	0.235498
	31.1	0.634535	0.188538	0.227181
	31.15	0.940747	0.184563	0.23719
	31.2	0.752164	0.183593	0.235558
	31.25	0.630232	0.18055	0.270347
	31.3	0.456961	0.182155	0.303193
	31.35	0.397461	0.172192	0.373071
	31.4	0.372303	0.173573	0.352537
	31.45	0.34733	0.173769	0.319697
	31.5	0.328519	0.171287	0.308918
	31.55	0.967062	0.172118	0.285777
	31.6	0.776353	0.17368	0.278009
	31.65	0.653079	0.170902	0.278736
	31.7	0.485055	0.170838	0.264307
	31.75	0.403459	0.168063	0.276184
	31.8	0.368858	0.16087	0.255158
	31.85	0.345274	0.160782	0.251553
	31.9	0.334793	0.166984	0.267593
	31.95	0.605733	0.165126	0.247263
	32	0.932013	0.160576	0.250072
	32.05	0.775321	0.163726	0.241245
	32.1	0.655557	0.159216	0.232213
	32.15	0.48445	0.160761	0.234922
	32.2	0.411594	0.156753	0.226738
	32.25	0.382192	0.156691	0.232077
	32.3	0.362204	0.155137	0.228164
	32.35	0.35513	0.154584	0.221117
	32.4	1	0.167211	0.229157
	32.45	0.830464	0.156018	0.214043
	32.5	0.713447	0.152976	0.20518
	32.55	0.570225	0.151275	0.221772
	32.6	0.434693	0.156436	0.221736
	32.65	0.384949	0.152548	0.226656
	32.7	0.357661	0.152708	0.211892
	32.75	0.334731	0.152453	0.22484
	32.8	0.84864	0.152401	0.217627
	32.85	0.896631	0.155466	0.219151
	32.9	0.709622	0.165011	0.212683
	32.95	0.588123	0.155913	0.229706
	33	0.440323	0.154756	0.218789
	33.05	0.386618	0.160493	0.264446
	33.1	0.3604	0.159607	0.493495
	33.15	0.354175	0.166368	0.582155
	33.2	0.947929	0.162152	0.580101
	33.25	0.80792	0.240509	0.534724
	33.3	0.654951	0.391559	0.459297
	33.35	0.507747	0.594286	0.429073
	33.4	0.399782	0.644532	0.40465
	33.45	0.361786	0.610621	0.392402
	33.5	0.343742	0.559168	0.393832
	33.55	0.322783	0.463293	0.389358
	33.6	0.303853	0.445288	0.389542
	33.65	0.87318	0.432701	0.361915
	33.7	0.841279	0.415276	0.350512
	33.75	0.699293	0.399284	0.339215
	33.8	0.571867	0.382577	0.327513
	33.85	0.427138	0.386695	0.334461
	33.9	0.373448	0.38214	0.343668
	33.95	0.357964	0.365653	0.317287
	34	0.341764	0.342866	0.318161
	34.05	0.447431	0.343721	0.312134
	34.1	0.955923	0.338961	0.302116
	34.15	0.756702	0.33731	0.302731
	34.2	0.648107	0.333002	0.295452
	34.25	0.477658	0.320286	0.286347
	34.3	0.39605	0.301319	0.295621
	34.35	0.358727	0.288578	0.278896
	34.4	0.339648	0.287873	0.285916
	34.45	0.32511	0.280701	0.282326
	34.5	0.321047	0.268735	0.278866
	34.55	0.931915	0.270664	0.261728
	34.6	0.768656	0.258865	0.253855
	34.65	0.679623	0.258782	0.287442
	34.7	0.521397	0.246706	0.521221
	34.75	0.409894	0.252456	0.524099
	34.8	0.369151	0.258775	0.488137
	34.85	0.347396	0.275877	0.440156
	34.9	0.329406	0.267918	0.395437
	34.95	0.315583	0.258398	0.360042
	35	0.907447	0.23628	0.366434
	35.05	0.794792	0.228857	0.363991
	35.1	0.67186	0.22946	0.351541
	35.15	0.54363	0.219156	0.38544
	35.2	0.410538	0.209296	0.555934
	35.25	0.364387	0.204878	0.521969
	35.3	0.338584	0.209162	0.447065
	35.35	0.323941	0.208019	0.397675
	35.4	0.309879	0.200584	0.390242
	35.45	0.521964	0.193703	0.379675
	35.5	0.935227	0.19536	0.379367
	35.55	0.755074	0.188016	0.371252
	35.6	0.648338	0.188777	0.3525
	35.65	0.505559	0.188158	0.346705
	35.7	0.397581	0.18584	0.320973
	35.75	0.349565	0.179853	0.318306
	35.8	0.332814	0.177817	0.315549
	35.85	0.318065	0.179827	0.306131
	35.9	0.542514	0.176968	0.292314
	35.95	0.912932	0.175563	0.288335
	36	0.706061	0.177674	0.277662
	36.05	0.621072	0.169503	0.27587
	36.1	0.459867	0.173876	0.279234
	36.15	0.375662	0.173751	0.275149
	36.2	0.349168	0.17693	0.259725
	36.25	0.324661	0.163797	0.248397
	36.3	0.313949	0.163488	0.25806
	36.35	0.896635	0.163248	0.265436
	36.4	0.83689	0.163019	0.260512
	36.45	0.658269	0.165972	0.233818
	36.5	0.526505	0.173967	0.23986
	36.55	0.388869	0.185131	0.230828
	36.6	0.354088	0.177447	0.236614
	36.65	0.339131	0.18731	0.22544
	36.7	0.32116	0.190631	0.22243
	36.75	0.306564	0.409408	0.22179
	36.8	0.902505	0.590833	0.258081
	36.85	0.742853	0.662092	0.51326
	36.9	0.634938	0.711109	0.610304
	36.95	0.509731	0.718474	0.55029
	37	0.384919	0.610353	0.509154
	37.05	0.348486	0.521285	0.473096
	37.1	0.330076	0.503465	0.446329
	37.15	0.312048	0.480872	0.426503
	37.2	0.295945	0.444263	0.403932
	37.25	0.446846	0.41461	0.400683
	37.3	0.873182	0.405717	0.39188
	37.35	0.695008	0.385713	0.37512
	37.4	0.617719	0.379116	0.385403
	37.45	0.456418	0.365934	0.388432
	37.5	0.368958	0.356906	0.35952
	37.55	0.336928	0.34789	0.34428
	37.6	0.318107	0.340402	0.331441
	37.65	0.302575	0.334475	0.335357
	37.7	0.293162	0.315417	0.317793
	37.75	0.905366	0.312895	0.339173
	37.8	0.779794	0.304414	0.682291
	37.85	0.667526	0.294527	0.62425
	37.9	0.5497	0.289479	0.531279
	37.95	0.412261	0.283808	0.46051
	38	0.354372	0.282854	0.42666
	38.05	0.348604	0.280035	0.390453
	38.1	0.322087	0.271431	0.375931
	38.15	0.405185	0.260864	0.395714
	38.2	0.954593	0.255195	0.395959
	38.25	0.767615	0.25316	0.579181
	38.3	0.637238	0.242112	0.563753
	38.35	0.491864	0.242507	0.468833
	38.4	0.376633	0.234963	0.41776
	38.45	0.347737	0.229341	0.378565
	38.5	0.331531	0.229143	0.376462
	38.55	0.319159	0.224461	0.382501
	38.6	0.294537	0.218175	0.375469
	38.65	0.778193	0.218346	0.354793
	38.7	0.853878	0.210497	0.337592
	38.75	0.677281	0.214324	0.337311
	38.8	0.595229	0.20997	0.327187
	38.85	0.463245	0.202904	0.322216
	38.9	0.364607	0.208587	0.318647
	38.95	0.341114	0.19946	0.298906
	39	0.326077	0.201232	0.296058
	39.05	0.316745	0.192255	0.547255
	39.1	0.295668	0.187385	0.680149
	39.15	0.862396	0.187231	0.602349
	39.2	0.840761	0.186065	0.499048
	39.25	0.656142	0.185076	0.431324
	39.3	0.599667	0.183207	0.416017
	39.35	0.449238	0.179405	0.403301
	39.4	0.369424	0.178383	0.400089
	39.45	0.345557	0.175247	0.375663
	39.5	0.323319	0.173054	0.411643
	39.55	0.313637	0.169262	0.435444
	39.6	0.682132	0.171088	0.4049
	39.65	0.915752	0.173082	0.407036
	39.7	0.687753	0.166463	0.35879
	39.75	0.643671	0.165769	0.352003
	39.8	0.517628	0.173889	0.353499
	39.85	0.391907	0.163542	0.326457
	39.9	0.352227	0.263784	0.332566
	39.95	0.333255	0.514196	0.30979
	40	0.322997	0.659885	0.341673
	40.05	0.924017	0.707577	0.354048
	40.1	0.793719	0.737846	0.659772
	40.15	0.665435	0.750243	0.711993
	40.2	0.542471	0.714692	0.61495
	40.25	0.390988	0.651808	0.541116
	40.3	0.354802	0.606355	0.483654
	40.35	0.345364	0.557805	0.438009
	40.4	0.323201	0.509383	0.424705
	40.45	0.648914	0.470752	0.437942
	40.5	0.927993	0.439641	0.581099
	40.55	0.688382	0.413757	0.740009
	40.6	0.601068	0.395267	0.642932
	40.65	0.450968	0.375379	0.540449
	40.7	0.361572	0.358818	0.485304
	40.75	0.336136	0.346181	0.456893
	40.8	0.321507	0.320027	0.447731
	40.85	0.30753	0.316537	0.439257
	40.9	0.29145	0.300856	0.494369
	40.95	0.778408	0.289822	0.654127
	41	0.859431	0.28199	0.570586
	41.05	0.666498	0.276023	0.480269
	41.1	0.616038	0.270668	0.431314
	41.15	0.477177	0.261827	0.423954
	41.2	0.374004	0.254864	0.406638
	41.25	0.340947	0.251705	0.40935
	41.3	0.32901	0.245286	0.393618
	41.35	0.31038	0.244022	0.375804
	41.4	0.3086	0.238148	0.354968
	41.45	0.91501	0.227826	0.335317
	41.5	0.725673	0.230404	0.324415
	41.55	0.637874	0.22165	0.31328
	41.6	0.565629	0.219678	0.307841
	41.65	0.424989	0.214262	0.310804
	41.7	0.35576	0.209659	0.285548
	41.75	0.346594	0.207318	0.290616
	41.8	0.323062	0.202112	0.312149
	41.85	0.865847	0.202078	0.293053
	41.9	0.818533	0.197107	0.282899
	41.95	0.639525	0.199262	0.266965
	42	0.527362	0.197101	0.252443
	42.05	0.398268	0.19025	0.253749
	42.1	0.352759	0.187713	0.244636
	42.15	0.329354	0.191127	0.239034
	42.2	0.317069	0.181907	0.234318
	42.25	0.297809	0.187263	0.28416
	42.3	0.905143	0.180875	0.528799
	42.35	0.766724	0.185573	0.645128
	42.4	0.617818	0.175523	0.580816
	42.45	0.521248	0.174712	0.494472
	42.5	0.375403	0.177153	0.446247
	42.55	0.3367	0.181662	0.429779
	42.6	0.322342	0.176112	0.439526
	42.65	0.310858	0.173683	0.436153
	42.7	0.293209	0.172798	0.605248
	42.75	0.289061	0.165245	0.698445
	42.8	0.884335	0.170322	0.589027
	42.85	0.749517	0.175762	0.502472
	42.9	0.638523	0.180251	0.45035
	42.95	0.590987	0.168729	0.430292
	43	0.472421	0.172979	0.435215
	43.05	0.36831	0.172438	0.42481
	43.1	0.341572	0.17255	0.423218
	43.15	0.33135	0.171914	0.63822
	43.2	0.322831	0.167148	0.614422
	43.25	0.91724	0.169155	0.508699
	43.3	0.770375	0.177981	0.42913
	43.35	0.629137	0.180454	0.394942
	43.4	0.539338	0.20416	0.383799
	43.45	0.409449	0.542323	0.385533
	43.5	0.349466	0.687324	0.385002
	43.55	0.337044	0.753329	0.361125
	43.6	0.323834	0.759978	0.352446
	43.65	0.309129	0.755335	0.325718
	43.7	0.282254	0.741706	0.318342
	43.75	0.885697	0.744011	0.299687
	43.8	0.759874	0.699621	0.291485
	43.85	0.648954	0.59831	0.281859
	43.9	0.583377	0.528829	0.282269
	43.95	0.45718	0.491936	0.266307
	44	0.374881	0.456586	0.263915
	44.05	0.340922	0.429784	0.26828
	44.1	0.328236	0.411698	0.252057
	44.15	0.312825	0.392113	0.254168
	44.2	0.307016	0.378615	0.240651
	44.25	0.912052	0.36121	0.255257
	44.3	0.7429	0.349687	0.245728
	44.35	0.646279	0.340254	0.251577
	44.4	0.560906	0.320202	0.247836
	44.45	0.418816	0.315021	0.234828
	44.5	0.35822	0.314228	0.232931
	44.55	0.347887	0.299212	0.217552
	44.6	0.327231	0.290668	0.232002
	44.65	0.306335	0.277506	0.229226
	44.7	0.737566	0.277749	0.323057
	44.75	0.886131	0.269146	0.621294
	44.8	0.695949	0.25968	0.613746
	44.85	0.62604	0.252304	0.587157
	44.9	0.494663	0.252991	0.579081
	44.95	0.375996	0.243529	0.550794
	45	0.346278	0.231756	0.558079
	45.05	0.333816	0.23559	0.563711
	45.1	0.312554	0.227292	0.600665
	45.15	0.316132	0.231375	0.69812
	45.2	0.892546	0.21405	0.641898
	45.25	0.726121	0.212172	0.581506
	45.3	0.635016	0.205633	0.525263
	45.35	0.570667	0.199253	0.482484
	45.4	0.417187	0.205405	0.473065
	45.45	0.364875	0.197224	0.466423
	45.5	0.346562	0.19612	0.440796
	45.55	0.333957	0.192441	0.431025
	45.6	0.316068	0.18755	0.435921
	45.65	0.9257	0.190006	0.710636
	45.7	0.736487	0.186854	0.653835
	45.75	0.62066	0.186285	0.538685
	45.8	0.532937	0.180174	0.452136
	45.85	0.382202	0.187637	0.428231
	45.9	0.347688	0.187552	0.425459
	45.95	0.336145	0.177467	0.42694
	46	0.325525	0.178997	0.394447
	46.05	0.303931	0.178628	0.393989
	46.1	0.532128	0.180069	0.456462
	46.15	0.892907	0.175916	0.559847
	46.2	0.677315	0.173455	0.456621
	46.25	0.603008	0.176041	0.400595
	46.3	0.487833	0.179184	0.363484
	46.35	0.372412	0.17658	0.349423
	46.4	0.335944	0.178169	0.358851
	46.45	0.335818	0.169821	0.344678
	46.5	0.316008	0.170839	0.342084
	46.55	0.858752	0.167543	0.32268
	46.6	0.850765	0.178304	0.296523
	46.65	0.68916	0.174032	0.297693
	46.7	0.588407	0.166616	0.287228
	46.75	0.448652	0.172381	0.269786
	46.8	0.363546	0.172249	0.278444
	46.85	0.341575	0.177072	0.265668
	46.9	0.328711	0.177748	0.267623
	46.95	0.928981	0.172327	0.238904
	47	0.804462	0.175405	0.247679
	47.05	0.634469	0.172506	0.254687
	47.1	0.479761	0.170261	0.251109
	47.15	0.374487	0.172163	0.234219
	47.2	0.343112	0.175495	0.234291
	47.25	0.339912	0.175272	0.233021
	47.3	0.323209	0.180369	0.234623
	47.35	0.297614	0.180479	0.231911
	47.4	0.862691	0.182943	0.221105
	47.45	0.798455	0.176848	0.213721
	47.5	0.630547	0.186971	0.220215
	47.55	0.517031	0.181763	0.223374
	47.6	0.371241	0.188276	0.2175
	47.65	0.341042	0.188567	0.240672
	47.7	0.33264	0.183747	0.222538
	47.75	0.322053	0.17496	0.224324
	47.8	0.30708	0.178322	0.223443
	47.85	0.291117	0.181746	0.248153
	47.9	0.271878	0.181921	0.247429
	47.95	0.258718	0.178902	0.243233
	48	0.256062	0.178501	0.234379
	48.05	0.875458	0.178919	0.232364
	48.1	0.767658	0.178568	0.226014
	48.15	0.667618	0.184306	0.232343
	48.2	0.649128	0.182151	0.233866
	48.25	0.634002	0.179995	0.239287
	48.3	0.577507	0.18072	0.239037
	48.35	0.702068	0.179914	0.233377
	48.4	0.821516	0.186272	0.248901
	48.45	0.621999	0.186179	0.243821
	48.5	0.450517	0.185797	0.251094
	48.55	0.385902	0.181674	0.249414
	48.6	0.368705	0.183747	0.233969
	48.65	0.356139	0.195213	0.246919
	48.7	0.330318	0.189944	0.256573
	48.75	0.307558	0.200272	0.249393
	48.8	0.726724	0.19401	0.250265
	48.85	0.903793	0.195923	0.260588
	48.9	0.646795	0.196751	0.257638
	48.95	0.583953	0.203242	0.268226
	49	0.439061	0.207046	0.266561
	49.05	0.358225	0.201985	0.278646
	49.1	0.33696	0.205875	0.282281
	49.15	0.326248	0.21128	0.288257
	49.2	0.30141	0.214297	0.263665
	49.25	0.286079	0.218279	0.279303
	49.3	0.271603	0.217086	0.28769
	49.35	0.257439	0.211845	0.28438
	49.4	0.246467	0.217444	0.277958
	49.45	0.241482	0.217844	0.271442
	49.5	0.802631	0.217046	0.280365
	49.55	0.771885	0.220471	0.281662
	49.6	0.670376	0.221169	0.264666
	49.65	0.648705	0.221107	0.283237
	49.7	0.67651	0.21589	0.270054
	49.75	0.75339	0.221445	0.265958
	49.8	0.789491	0.218234	0.267855
	49.85	0.636005	0.211606	0.263077
	49.9	0.462692	0.218959	0.257049
	49.95	0.379719	0.215219	0.246023
	50	0.363783	0.217478	0.251149
	50.05	0.352764	0.212689	0.247607
	50.1	0.333041	0.215283	0.250744
	50.15	0.31295	0.216759	0.242771
	50.2	0.912437	0.220687	0.23329
	50.25	0.777978	0.217765	0.253526
	50.3	0.64653	0.215908	0.234756
	50.35	0.575729	0.221002	0.239498
	50.4	0.440104	0.214504	0.237815
	50.45	0.371967	0.212418	0.226409
	50.5	0.352512	0.214757	0.234023
	50.55	0.33804	0.206855	0.247897
	50.6	0.49984	0.211931	0.226134
	50.65	0.946345	0.214005	0.222731
	50.7	0.696291	0.205206	0.240925
	50.75	0.609541	0.210955	0.221956
	50.8	0.500782	0.208827	0.22528
	50.85	0.383342	0.206157	0.221449
	50.9	0.362568	0.20934	0.232873
	50.95	0.353086	0.20914	0.230762
	51	0.340334	0.214002	0.226035
	51.05	0.896062	0.212482	0.217051
	51.1	0.849501	0.213845	0.216749
	51.15	0.649033	0.212385	0.226363
	51.2	0.55251	0.211279	0.220701
	51.25	0.394037	0.207681	0.218089
	51.3	0.355074	0.209096	0.224191
	51.35	0.338306	0.203137	0.225579
	51.4	0.333451	0.218355	0.223151
	51.45	0.310197	0.207072	0.220743
	51.5	0.293864	0.216195	0.212909
	51.55	0.286046	0.208	0.222433
	51.6	0.902737	0.207854	0.206957
	51.65	0.742528	0.207451	0.216001
	51.7	0.636078	0.207391	0.203008
	51.75	0.557354	0.206136	0.214523
	51.8	0.417494	0.210236	0.218764
	51.85	0.355561	0.204483	0.209615
	51.9	0.332881	0.21044	0.229468
	51.95	0.330212	0.203213	0.224855
	52	0.566927	0.207512	0.197991
	52.05	0.87755	0.209328	0.209105
	52.1	0.69557	0.203369	0.220508
	52.15	0.567027	0.206381	0.230309
	52.2	0.403438	0.20198	0.215334
	52.25	0.348102	0.205308	0.214034
	52.3	0.335111	0.201435	0.21954
	52.35	0.325962	0.208453	0.224626
	52.4	0.308055	0.201425	0.232427
	52.45	0.285176	0.205552	0.222876
	52.5	0.271905	0.204975	0.235308
	52.55	0.256252	0.199994	0.22519
	52.6	0.245173	0.200549	0.229139
	52.65	0.234783	0.202103	0.230261
	52.7	0.225361	0.200832	0.226237
	52.75	0.224092	0.198751	0.230801
	52.8	0.21849	0.193637	0.249203
	52.85	0.218228	0.195015	0.264108
	52.9	0.211195	0.18996	0.256506
	52.95	0.209044	0.195968	0.229401
	53	0.199008	0.194466	0.241571
	53.05	0.202093	0.187321	0.23243
	53.1	0.199439	0.198158	0.234168
	53.15	0.196643	0.191383	0.244862
	53.2	0.192567	0.19056	0.24037
	53.25	0.192628	0.188795	0.224391
	53.3	0.18363	0.182334	0.226855
	53.35	0.180547	0.186882	0.221844
	53.4	0.185087	0.187642	0.228777
	53.45	0.178072	0.192863	0.218059
	53.5	0.18751	0.184054	0.207398
	53.55	0.184304	0.186033	0.206052
	53.6	0.181414	0.18516	0.207633
	53.65	0.181872	0.189791	0.20884
	53.7	0.184897	0.183687	0.210082
	53.75	0.185626	0.189112	0.214324
	53.8	0.189839	0.183811	0.206384
	53.85	0.183259	0.189407	0.223458
	53.9	0.178885	0.185578	0.218517
	53.95	0.18024	0.1796	0.206619
	54	0.173415	0.181881	0.206432
	54.05	0.177293	0.181649	0.212457
	54.1	0.177462	0.179019	0.200417
	54.15	0.183651	0.182461	0.217283
	54.2	0.179564	0.176157	0.198547
	54.25	0.180627	0.176503	0.194685
	54.3	0.183534	0.171183	0.193442
	54.35	0.173091	0.179825	0.197633
	54.4	0.174892	0.177328	0.207738
	54.45	0.178346	0.170277	0.212716
	54.5	0.173387	0.167271	0.20823
	54.55	0.175773	0.17498	0.204619
	54.6	0.180945	0.175617	0.195605
	54.65	0.178764	0.171383	0.216071
	54.7	0.175381	0.168909	0.208097
	54.75	0.176316	0.172961	0.201053
	54.8	0.173619	0.175979	0.201714
	54.85	0.180539	0.170974	0.205898
	54.9	0.181957	0.171088	0.214073
	54.95	0.1825	0.177143	0.201047
	55	0.179943	0.177956	0.201759
	55.05	0.178599	0.171604	0.206188
	55.1	0.181123	0.17803	0.189086
	55.15	0.181467	0.175829	0.190441
	55.2	0.181831	0.162519	0.189165
	55.25	0.184175	0.177973	0.198013
	55.3	0.182784	0.170341	0.212191
	55.35	0.184434	0.172194	0.206743
	55.4	0.181132	0.172761	0.200782
	55.45	0.183366	0.167086	0.192999
	55.5	0.185443	0.173391	0.202453
	55.55	0.180239	0.175777	0.182015
	55.6	0.182788	0.176388	0.191629
	55.65	0.177096	0.172125	0.18734
	55.7	0.179991	0.167107	0.190785
	55.75	0.177527	0.175309	0.195614
	55.8	0.177464	0.177477	0.200616
	55.85	0.181792	0.17605	0.189771
	55.9	0.175292	0.173679	0.190492
	55.95	0.178794	0.168881	0.19651
	56	0.179032	0.161276	0.179312
	56.05	0.185925	0.167157	0.195255
	56.1	0.179605	0.164844	0.179366
	56.15	0.17886	0.168831	0.189551
	56.2	0.179782	0.167723	0.194598
	56.25	0.183647	0.162714	0.204456
	56.3	0.173426	0.170608	0.205087
	56.35	0.176106	0.164466	0.194088
	56.4	0.170549	0.173876	0.195053
	56.45	0.174972	0.165781	0.186181
	56.5	0.170053	0.16343	0.205458
	56.55	0.168426	0.161285	0.191693
	56.6	0.172456	0.164227	0.192564
	56.65	0.170783	0.166132	0.189225
	56.7	0.171837	0.15497	0.18343
	56.75	0.174562	0.162612	0.179692
	56.8	0.179119	0.158027	0.196948
	56.85	0.172549	0.157699	0.173399
	56.9	0.173031	0.162045	0.183017
	56.95	0.174954	0.158942	0.186884
	57	0.180238	0.159596	0.181216
	57.05	0.171273	0.157691	0.182959
	57.1	0.176117	0.154379	0.202495
	57.15	0.168813	0.153697	0.19947
	57.2	0.173445	0.154474	0.184685
	57.25	0.170621	0.154261	0.183997
	57.3	0.173568	0.153638	0.181735
	57.35	0.167178	0.150832	0.183584
	57.4	0.166269	0.154805	0.180471
	57.45	0.16819	0.157597	0.177092
	57.5	0.174028	0.156329	0.176329
	57.55	0.176365	0.157237	0.173499
	57.6	0.175638	0.161865	0.174612
	57.65	0.172114	0.163976	0.167381
	57.7	0.173727	0.162545	0.183713
	57.75	0.174713	0.167286	0.181665
	57.8	0.171668	0.171749	0.17444
	57.85	0.171488	0.171102	0.177004
	57.9	0.176575	0.166777	0.171309
	57.95	0.176729	0.172302	0.173951
	58	0.176549	0.164538	0.172865
	58.05	0.171836	0.166937	0.185644
	58.1	0.171162	0.163096	0.181647
	58.15	0.167759	0.167318	0.181017
	58.2	0.170937	0.163371	0.190975
	58.25	0.181265	0.156504	0.181807
	58.3	0.173821	0.171498	0.173101
	58.35	0.176493	0.164442	0.181116
	58.4	0.172001	0.162188	0.187632
	58.45	0.171549	0.155417	0.188604
	58.5	0.169966	0.160046	0.18137
	58.55	0.170763	0.159365	0.171695
	58.6	0.171966	0.155766	0.183336
	58.65	0.17163	0.158418	0.171611
	58.7	0.171656	0.154228	0.171381
	58.75	0.170349	0.158478	0.169134
	58.8	0.173699	0.151568	0.163049
	58.85	0.172143	0.154623	0.159091
	58.9	0.172736	0.161615	0.189533
	58.95	0.172927	0.16054	0.165414
	59	0.171092	0.156342	0.184778
	59.05	0.173893	0.151157	0.183563
	59.1	0.169786	0.154653	0.171523
	59.15	0.176651	0.157848	0.186667
	59.2	0.168892	0.155431	0.169481
	59.25	0.172582	0.154795	0.179747
	59.3	0.173704	0.156205	0.177774
	59.35	0.1751	0.155586	0.180703
	59.4	0.175533	0.161826	0.170214
	59.45	0.169068	0.159113	0.168663
	59.5	0.174298	0.162972	0.165945
	59.55	0.170117	0.164003	0.174917
	59.6	0.171834	0.160194	0.173897
	59.65	0.170462	0.163737	0.172651
	59.7	0.179519	0.157489	0.174407
	59.75	0.17767	0.160729	0.166627
	59.8	0.178328	0.160822	0.171728
	59.85	0.17466	0.159571	0.167408
	59.9	0.17352	0.162551	0.178543
	59.95	0.169967	0.152391	0.174362
	60	0.173702	0.155463	0.175327
	60.05	0.171371	0.156693	0.167559
	60.1	0.180298	0.155114	0.169086
	60.15	0.177764	0.163613	0.170528
	60.2	0.180277	0.15923	0.178664
	60.25	0.17084	0.159397	0.165245
	60.3	0.175917	0.157888	0.166977
	60.35	0.175254	0.161548	0.184193
	60.4	0.177648	0.158465	0.178875
	60.45	0.177394	0.155923	0.17825
	60.5	0.17806	0.160373	0.173197
	60.55	0.175133	0.16189	0.164748
	60.6	0.182487	0.156183	0.167975
	60.65	0.174143	0.157806	0.168814
	60.7	0.172232	0.157749	0.172546
	60.75	0.17419	0.155218	0.186094
	60.8	0.171984	0.154281	0.175786
	60.85	0.173595	0.153946	0.180172
	60.9	0.170668	0.156294	0.186205
	60.95	0.174154	0.148181	0.177164
	61	0.167619	0.147472	0.180691
	61.05	0.164394	0.152147	0.17358
	61.1	0.163973	0.149461	0.176525
	61.15	0.167616	0.153812	0.182884
	61.2	0.170615	0.155748	0.183792
	61.25	0.168573	0.146325	0.17819
	61.3	0.167823	0.144333	0.180845
	61.35	0.17248	0.153067	0.189849
	61.4	0.171948	0.154959	0.193141
	61.45	0.171784	0.155058	0.182175
	61.5	0.174806	0.153094	0.17679
	61.55	0.169027	0.147038	0.181584
	61.6	0.168307	0.160985	0.184999
	61.65	0.170925	0.1543	0.187867
	61.7	0.176982	0.149348	0.181357
	61.75	0.171805	0.151971	0.183017
	61.8	0.170397	0.148166	0.180823
	61.85	0.168409	0.152026	0.189813
	61.9	0.169201	0.1509	0.199916
	61.95	0.171028	0.147152	0.189503
	62	0.182345	0.147802	0.182534
	62.05	0.177312	0.153571	0.177028
	62.1	0.181316	0.144835	0.18273
	62.15	0.175677	0.143431	0.17755
	62.2	0.166141	0.146066	0.188803
	62.25	0.174702	0.149123	0.184854
	62.3	0.175574	0.146643	0.190957
	62.35	0.174551	0.157799	0.174244
	62.4	0.169843	0.155758	0.180265
	62.45	0.171764	0.151123	0.179762
	62.5	0.173179	0.154037	0.170482
	62.55	0.167187	0.155781	0.176588
	62.6	0.170014	0.153115	0.182851
	62.65	0.171551	0.156419	0.184241
	62.7	0.170557	0.154694	0.169969
	62.75	0.169298	0.148688	0.183348
	62.8	0.169247	0.153909	0.186362
	62.85	0.172206	0.153185	0.181026
	62.9	0.175249	0.154033	0.190486
	62.95	0.166424	0.152597	0.187849
	63	0.163255	0.153795	0.175873
	63.05	0.16786	0.146115	0.176395
	63.1	0.168067	0.146707	0.179731
	63.15	0.166528	0.153352	0.188673
	63.2	0.157951	0.152898	0.18213
	63.25	0.166199	0.150405	0.178718
	63.3	0.165009	0.151912	0.179185
	63.35	0.166683	0.147675	0.184718
	63.4	0.170329	0.149878	0.17962
	63.45	0.157533	0.148828	0.173942
	63.5	0.163563	0.14656	0.168374
	63.55	0.167815	0.145554	0.176048
	63.6	0.16266	0.152496	0.170431
	63.65	0.161852	0.149082	0.173936
	63.7	0.162615	0.144221	0.178832
	63.75	0.156608	0.15031	0.157127
	63.8	0.15943	0.15089	0.173077
	63.85	0.159376	0.151423	0.162886
	63.9	0.156722	0.150334	0.170163
	63.95	0.158945	0.149082	0.171755
	64	0.156164	0.147124	0.171985
	64.05	0.15395	0.145399	0.161055
	64.1	0.158161	0.144788	0.16727
	64.15	0.158776	0.14928	0.168817
	64.2	0.155815	0.146348	0.168042
	64.25	0.159581	0.144958	0.155296
	64.3	0.160408	0.143639	0.161493
	64.35	0.165556	0.149032	0.166923
	64.4	0.161193	0.155689	0.176947
	64.45	0.161156	0.150657	0.180796
	64.5	0.160505	0.141789	0.167837
	64.55	0.155502	0.147141	0.179852
	64.6	0.157361	0.146362	0.171924
	64.65	0.158793	0.150181	0.177351
	64.7	0.163815	0.149181	0.182106
	64.75	0.158999	0.142537	0.172404
	64.8	0.157944	0.143201	0.174151
	64.85	0.157756	0.14654	0.16695
	64.9	0.161982	0.144438	0.174724
	64.95	0.163359	0.140929	0.156657
	65	0.159228	0.149643	0.167107
	65.05	0.160627	0.141216	0.168362
	65.1	0.178599	0.140766	0.153495
	65.15	0.181123	0.147501	0.170072
	65.2	0.181467	0.145503	0.156596
	65.25	0.181831	0.142966	0.151915
	65.3	0.184175	0.1445	0.143076
	65.35	0.182784	0.145226	0.151341
	65.4	0.184434	0.14973	0.1619
	65.45	0.181132	0.144638	0.153163
	65.5	0.183366	0.146691	0.169242
	65.55	0.185443	0.14798	0.162313
	65.6	0.180239	0.145563	0.165984
	65.65	0.182788	0.145506	0.154346
	65.7	0.177096	0.141483	0.162051
	65.75	0.179991	0.142947	0.162536
	65.8	0.177527	0.146693	0.160669
	65.85	0.177464	0.148357	0.165665
	65.9	0.181792	0.147387	0.161628
	65.95	0.175292	0.13865	0.152711
	66	0.178794	0.146043	0.164069
	66.05	0.179032	0.146165	0.177197
	66.1	0.185925	0.152384	0.164217
	66.15	0.179605	0.144155	0.170896
	66.2	0.17886	0.137672	0.155613
	66.25	0.179782	0.138851	0.150699
	66.3	0.183647	0.13331	0.147097
	66.35	0.173426	0.140232	0.150153
	66.4	0.176106	0.149162	0.15383
	66.45	0.170549	0.13509	0.154144
	66.5	0.174972	0.14089	0.143887
	66.55	0.170053	0.144744	0.146011
	66.6	0.168426	0.142946	0.147028
	66.65	0.172456	0.143051	0.147058
	66.7	0.170783	0.142111	0.138134
	66.75	0.171837	0.143997	0.141241
	66.8	0.174562	0.145951	0.145094
	66.85	0.179119	0.142612	0.144005
	66.9	0.172549	0.147483	0.135754
	66.95	0.173031	0.146838	0.134614
	67	0.174954	0.143876	0.140976
	67.05	0.180238	0.138433	0.124261
	67.1	0.171273	0.141773	0.134478
	67.15	0.176117	0.145895	0.133839
	67.2	0.168813	0.143157	0.130556
	67.25	0.173445	0.144671	0.124523
	67.3	0.170621	0.140857	0.137329
	67.35	0.173568	0.142331	0.138213
	67.4	0.167178	0.145718	0.1302
	67.45	0.166269	0.138141	0.132445
	67.5	0.16819	0.155267	0.12668
	67.55	0.174028	0.143553	0.140258
	67.6	0.176365	0.146383	0.137772
	67.65	0.175638	0.152124	0.150023
	67.7	0.172114	0.151205	0.132894
	67.75	0.173727	0.14885	0.139374
	67.8	0.174713	0.152318	0.13887
	67.85	0.171668	0.147355	0.142563
	67.9	0.171488	0.153311	0.132191
	67.95	0.176575	0.15086	0.132179
	68	0.176729	0.15592	0.135027
	68.05	0.176549	0.15483	0.131621
	68.1	0.171836	0.15551	0.130614
	68.15	0.171162	0.155499	0.140765
	68.2	0.167759	0.155962	0.130086
	68.25	0.170937	0.1554	0.142683
	68.3	0.181265	0.15178	0.138985
	68.35	0.173821	0.151164	0.136303
	68.4	0.176493	0.159526	0.135745
	68.45	0.172001	0.156324	0.133875
	68.5	0.171549	0.153859	0.127386
	68.55	0.169966	0.146184	0.138023
	68.6	0.170763	0.150812	0.134032
	68.65	0.171966	0.152854	0.128798
	68.7	0.17163	0.143359	0.130427
	68.75	0.171656	0.147565	0.138463
	68.8	0.170349	0.143596	0.130614
	68.85	0.173699	0.142488	0.141981
	68.9	0.172143	0.146079	0.130749
	68.95	0.172736	0.141089	0.128783
	69	0.172927	0.142521	0.126387
	69.05	0.171092	0.133685	0.133778
	69.1	0.173893	0.144845	0.137489
	69.15	0.169786	0.14477	0.139389
	69.2	0.176651	0.146678	0.129817
	69.25	0.168892	0.141359	0.127054
	69.3	0.172582	0.139003	0.131114
	69.35	0.173704	0.148713	0.130255
	69.4	0.1751	0.14446	0.130128
	69.45	0.175533	0.144993	0.126951
	69.5	0.169068	0.143645	0.12789
	69.55	0.174298	0.137066	0.124073
	69.6	0.170117	0.14205	0.12665
	69.65	0.171834	0.145	0.122484
	69.7	0.170462	0.140259	0.119253
	69.75	0.179519	0.140252	0.127431
	69.8	0.17767	0.138974	0.132225
	69.85	0.178328	0.140519	0.142789
	69.9	0.17466	0.14504	0.143278
	69.95	0.17352	0.145725	0.131621
	70	0.169967	0.140531	0.12963
	70.05	0.173702	0.143121	0.140925
	70.1	0.171371	0.145287	0.137235
	70.15	0.180298	0.1484	0.149987
	70.2	0.177764	0.141494	0.137486
	70.25	0.180277	0.143302	0.131335
	70.3	0.17084	0.148038	0.144798
	70.35	0.175917	0.150543	0.139848
	70.4	0.175254	0.151145	0.137256
	70.45	0.177648	0.143032	0.150249
	70.5	0.177394	0.146159	0.133832
	70.55	0.17806	0.141412	0.143109
	70.6	0.175133	0.143809	0.143024
	70.65	0.182487	0.144133	0.154117
	70.7	0.174143	0.134465	0.141426
	70.75	0.172232	0.136761	0.141426
	70.8	0.17419	0.140641	0.140288
	70.85	0.171984	0.13567	0.14866
	70.9	0.173595	0.140864	0.15145
	70.95	0.170668	0.13761	0.131154
	71	0.174154	0.140084	0.13208
	71.05	0.167619	0.131348	0.138391
	71.1	0.164394	0.132986	0.136204
	71.15	0.163973	0.136464	0.143492
	71.2	0.167616	0.140937	0.140849
	71.25	0.170615	0.140188	0.154364
	71.3	0.168573	0.13847	0.142949
	71.35	0.167823	0.133676	0.148831
	71.4	0.17248	0.133393	0.152442
	71.45	0.171948	0.136353	0.116529
	71.5	0.171784	0.133264	0.129754
	71.55	0.174806	0.138255	0.135694
	71.6	0.169027	0.141583	0.124164
	71.65	0.168307	0.145687	0.137706
	71.7	0.170925	0.147176	0.134089
	71.75	0.176982	0.142663	0.127374
	71.8	0.171805	0.149804	0.125862
	71.85	0.170397	0.146996	0.131745
	71.9	0.168409	0.143843	0.147356
	71.95	0.169201	0.144475	0.138382
	72	0.171028	0.150754	0.129543
	72.05	0.182345	0.139971	0.13583
	72.1	0.177312	0.14324	0.137015
	72.15	0.181316	0.147373	0.149993
	72.2	0.175677	0.142407	0.134032
	72.25	0.166141	0.143587	0.150391
	72.3	0.174702	0.138085	0.141516
	72.35	0.175574	0.143174	0.14637
	72.4	0.174551	0.142029	0.13903
	72.45	0.169843	0.138717	0.135012
	72.5	0.171764	0.140637	0.139395
	72.55	0.173179	0.142787	0.128427
	72.6	0.167187	0.143571	0.130608
	72.65	0.170014	0.14498	0.140774
	72.7	0.171551	0.140541	0.137
	72.75	0.170557	0.140264	0.143205
	72.8	0.169298	0.141631	0.135431
	72.85	0.169247	0.133827	0.126786
	72.9	0.172206	0.141684	0.12792
	72.95	0.175249	0.141859	0.133232
	73	0.166424	0.142068	0.121871
	73.05	0.163255	0.142416	0.135299
	73.1	0.16786	0.141369	0.130991
	73.15	0.168067	0.145738	0.13382
	73.2	0.166528	0.140705	0.131817
	73.25	0.157951	0.136414	0.134789
	73.3	0.166199	0.14289	0.125039
	73.35	0.165009	0.143744	0.127341
	73.4	0.166683	0.150783	0.142385
	73.45	0.170329	0.144495	0.125591
	73.5	0.157533	0.144884	0.126813
	73.55	0.163563	0.145666	0.136098
	73.6	0.167815	0.145086	0.115029
	73.65	0.16266	0.142434	0.134433
	73.7	0.161852	0.132004	0.139441
	73.75	0.162615	0.144917	0.137691
	73.8	0.156608	0.13419	0.134888
	73.85	0.15943	0.138989	0.124891
	73.9	0.159376	0.14091	0.130559
	73.95	0.156722	0.134077	0.120647
	74	0.158945	0.137799	0.134517
	74.05	0.156164	0.141947	0.13008
	74.1	0.15395	0.144339	0.11931
	74.15	0.158161	0.145457	0.123178
	74.2	0.158776	0.137682	0.132955
	74.25	0.155815	0.139153	0.119621
	74.3	0.159581	0.143105	0.132843
	74.35	0.160408	0.142416	0.126948
	74.4	0.165556	0.144956	0.130728
	74.45	0.161193	0.135177	0.114894
	74.5	0.161156	0.142058	0.125072
	74.55	0.160505	0.140822	0.128387
	74.6	0.155502	0.144549	0.134023
	74.65	0.157361	0.141426	0.132303
	74.7	0.158793	0.140035	0.127295
	74.75	0.163815	0.14398	0.126942
	74.8	0.158999	0.135284	0.125265
	74.85	0.157944	0.146485	0.120523
	74.9	0.157756	0.140282	0.125126
	74.95	0.161982	0.134541	0.122994
	75	0.163359	0.135165	0.119672
	75.05	0.159228	0.140143	0.118665
	75.1	0.160627	0.135935	0.12985
	75.15	0.162091	0.135385	0.118055
	75.2	0.157976	0.13492	0.107536
	75.25	0.163191	0.142889	0.0969565
	75.3	0.161695	0.142733	0.11814
	75.35	0.157968	0.134712	0.109521
	75.4	0.156447	0.141879	0.108957
	75.45	0.156673	0.137409	0.115014
	75.5	0.159783	0.139266	0.114867
	75.55	0.152421	0.140914	0.101765
	75.6	0.15632	0.139849	0.113247
	75.65	0.154676	0.13842	0.132188
	75.7	0.162308	0.137426	0.126864
	75.75	0.158808	0.137839	0.1176
	75.8	0.157321	0.137793	0.116152
	75.85	0.159102	0.137842	0.125443
	75.9	0.151299	0.139769	0.118263
	75.95	0.158156	0.140138	0.124158
	76	0.160989	0.137223	0.124442
	76.05	0.159666	0.131156	0.122791
	76.1	0.16207	0.136863	0.127268
	76.15	0.158022	0.141606	0.13357
	76.2	0.157784	0.130929	0.128608
	76.25	0.160152	0.13546	0.128122
	76.3	0.159508	0.13618	0.120957
	76.35	0.159908	0.138473	0.141938
	76.4	0.161148	0.137998	0.126463
	76.45	0.157072	0.131494	0.121883
	76.5	0.16054	0.138608	0.131736
	76.55	0.155246	0.131727	0.124288
	76.6	0.159019	0.138038	0.126083
	76.65	0.158325	0.141615	0.134315
	76.7	0.15121	0.135493	0.114296
	76.75	0.148945	0.141128	0.124007
	76.8	0.156483	0.13933	0.118212
	76.85	0.153043	0.131406	0.122472
	76.9	0.149012	0.137154	0.125126
	76.95	0.147942	0.141866	0.108743
	77	0.145275	0.136725	0.13589
	77.05	0.146873	0.140178	0.123687
	77.1	0.148231	0.140989	0.128424
	77.15	0.146376	0.143384	0.132306
	77.2	0.141319	0.140362	0.127051
	77.25	0.142826	0.144301	0.125905
	77.3	0.146079	0.146081	0.123594
	77.35	0.149676	0.139061	0.134792
	77.4	0.154714	0.141893	0.14259
	77.45	0.151711	0.139958	0.131078
	77.5	0.148905	0.137009	0.139875
	77.55	0.144609	0.140531	0.139863
	77.6	0.144167	0.140155	0.132511
	77.65	0.146281	0.138635	0.130478
	77.7	0.142734	0.142225	0.122689
	77.75	0.149088	0.137779	0.124879
	77.8	0.147057	0.140344	0.132366
	77.85	0.146763	0.138897	0.117711
	77.9	0.148247	0.141453	0.129187
	77.95	0.143568	0.138865	0.106544
	78	0.135403	0.136757	0.101415
	78.05	0.138505	0.135371	0.108622
	78.1	0.136483	0.133833	0.120544
	78.15	0.134313	0.138911	0.114568
	78.2	0.144192	0.142452	0.116622
	78.25	0.141673	0.140855	0.113542
	78.3	0.139846	0.13669	0.124285
	78.35	0.139193	0.14106	0.122001
	78.4	0.138631	0.138822	0.141033
	78.45	0.142041	0.131152	0.105765
	78.5	0.140174	0.142832	0.120592
	78.55	0.134012	0.142826	0.11023
	78.6	0.141805	0.1433	0.110441
	78.65	0.141233	0.13985	0.114121
	78.7	0.134685	0.134806	0.106984
	78.75	0.136723	0.132824	0.110704
	78.8	0.145325	0.137383	0.111485
	78.85	0.146908	0.129609	0.112176
	78.9	0.142822	0.130292	0.109596
	78.95	0.141782	0.128251	0.11153
	79	0.144948	0.129754	0.11664
	79.05	0.147829	0.130989	0.120306
	79.1	0.147839	0.137305	0.119051
	79.15	0.146301	0.128805	0.119515
	79.2	0.151468	0.128131	0.11344
	79.25	0.138269	0.135782	0.112749
	79.3	0.146611	0.128163	0.120725
	79.35	0.150319	0.134032	0.133724
	79.4	0.148135	0.133766	0.113434
	79.45	0.149136	0.136059	0.140683
	79.5	0.147289	0.133603	0.128321
	79.55	0.147991	0.127553	0.127214
	79.6	0.147377	0.132304	0.11938
	79.65	0.155445	0.131026	0.138192
	79.7	0.149208	0.125611	0.130765
	79.75	0.144878	0.126194	0.122683
	79.8	0.1487	0.124681	0.12468
	79.85	0.142397	0.12197	0.120423
	79.9	0.146615	0.127005	0.128927
	79.95	0.141947	0.12886	0.114655
	80	0.14823	0.122288	0.122659
	80.05	0.148169	0.125519	0.13062
	80.1	0.143296	0.123436	0.115397
	80.15	0.139089	0.123688	0.121021
	80.2	0.144983	0.119164	0.121663
	80.25	0.132824	0.119074	0.123742
	80.3	0.143036	0.11985	0.125591
	80.35	0.143942	0.11923	0.135169
	80.4	0.141361	0.115507	0.122161
	80.45	0.139846	0.119997	0.115901
	80.5	0.146011	0.122165	0.123702
	80.55	0.138594	0.122733	0.120776
	80.6	0.14463	0.117558	0.131063
	80.65	0.147227	0.114866	0.123003
	80.7	0.141302	0.115048	0.115835
	80.75	0.145615	0.113586	0.118493
	80.8	0.142976	0.112058	0.112996
	80.85	0.141993	0.118675	0.121494
	80.9	0.141519	0.112479	0.116399
	80.95	0.145021	0.105235	0.121552
	81	0.136618	0.108876	0.118447
	81.05	0.145796	0.103173	0.116345
	81.1	0.141395	0.102565	0.120402
	81.15	0.142718	0.106882	0.114625
	81.2	0.14257	0.105429	0.11569
	81.25	0.145697	0.102838	0.118815
	81.3	0.143685	0.10228	0.114686
	81.35	0.143638	0.0965982	0.113883
	81.4	0.141015	0.102077	0.120671
	81.45	0.144185	0.104811	0.113494
	81.5	0.142685	0.103176	0.123428
	81.55	0.141079	0.0981863	0.11585
	81.6	0.143316	0.0955205	0.127027
	81.65	0.135704	0.0978762	0.125615
	81.7	0.14536	0.102652	0.112794
	81.75	0.139823	0.102202	0.105126
	81.8	0.143238	0.108502	0.116568
	81.85	0.140477	0.0963701	0.111892
	81.9	0.138208	0.0986536	0.118155
	81.95	0.131221	0.0941562	0.124671
	82	0.139026	0.100261	0.113488
	82.05	0.135773	0.0985548	0.111946
	82.1	0.130759	0.0970446	0.116212
	82.15	0.131931	0.0970877	0.129603
	82.2	0.128826	0.0913861	0.113168
	82.25	0.128482	0.0958028	0.10743
	82.3	0.130606	0.0939449	0.121693
	82.35	0.131242	0.0906866	0.115847
	82.4	0.129957	0.0966469	0.131175
	82.45	0.128559	0.0993072	0.117223
	82.5	0.132539	0.0953174	0.113328
	82.55	0.125019	0.0889747	0.113569
	82.6	0.127674	0.0894739	0.111038
	82.65	0.124906	0.0980626	0.106178
	82.7	0.124803	0.0928421	0.119506
	82.75	0.119453	0.0940519	0.11201
	82.8	0.123317	0.0985535	0.105289
	82.85	0.118496	0.0969695	0.100797
	82.9	0.114287	0.0983073	0.105922
	82.95	0.119032	0.0936848	0.100296
	83	0.11741	0.0953675	0.0997378
	83.05	0.11121	0.0957986	0.100709
	83.1	0.112123	0.0895741	0.0981511
	83.15	0.117516	0.0934428	0.114891
	83.2	0.114333	0.0916461	0.09759
	83.25	0.113126	0.0902179	0.0935144
	83.3	0.108388	0.0936904	0.101714
	83.35	0.107103	0.0912136	0.102504
	83.4	0.11138	0.0861475	0.105934
	83.45	0.111449	0.0944316	0.0961178
	83.5	0.110166	0.0884073	0.075915
	83.55	0.104189	0.0877551	0.0899125
	83.6	0.107766	0.0972407	0.082048
	83.65	0.104513	0.0945943	0.0844764
	83.7	0.106389	0.0909147	0.069583
	83.75	0.107603	0.0882057	0.0853
	83.8	0.106878	0.0828267	0.0888265
	83.85	0.101488	0.0857846	0.0878611
	83.9	0.10483	0.0856594	0.086757
	83.95	0.107594	0.0922566	0.0728712
	84	0.106674	0.0910106	0.0841989
	84.05	0.108127	0.0930368	0.0971254
	84.1	0.105645	0.0897646	0.0851672
	84.15	0.103598	0.091457	0.0903197
	84.2	0.102846	0.0864493	0.0778035
	84.25	0.0993674	0.0848028	0.0775712
	84.3	0.103038	0.0894058	0.0767748
	84.35	0.106183	0.0882849	0.073918
	84.4	0.100613	0.0914556	0.0793058
	84.45	0.0992386	0.0926446	0.0675437
	84.5	0.0992638	0.0925264	0.0785637
	84.55	0.0972296	0.0947014	0.0805909
	84.6	0.0982207	0.0952034	0.0673869
	84.65	0.120604	0.0941854	0.0925762
	84.7	0.255194	0.0943092	0.0767416
	84.75	0.419413	0.0949267	0.0742559
	84.8	0.44282	0.0953133	0.0617758
	84.85	0.483066	0.0911399	0.0664155
	84.9	0.527126	0.0878705	0.0732272
	84.95	0.533504	0.087719	0.0531782
	85	0.595757	0.0913652	0.0590698
	85.05	0.669681	0.0900344	0.0671938
	85.1	0.609727	0.089556	0.0665331
	85.15	0.613663	0.0895421	0.0590427
	85.2	0.65544	0.0854578	0.0498659
	85.25	0.600622	0.0841116	0.0560924
	85.3	0.66321	0.0928921	0.0611604
	85.35	0.659341	0.0892195	0.0536126
	85.4	0.59452	0.0915933	0.0591905
	85.45	0.627404	0.0951658	0.0432956
	85.5	0.603729	0.0917894	0.0499142
	85.55	0.579263	0.0984895	0.0475702
	85.6	0.605676	0.0955219	0.0327945
	85.65	0.69246	0.0978971	0.052768
	85.7	0.591241	0.0904613	0.0478809
	85.75	0.567272	0.0961894	0.0504089
	85.8	0.513548	0.0941994	0.0583971
	85.85	0.481129	0.0975077	0.0531089
	85.9	0.460138	0.100313	0.0463877
	85.95	0.439501	0.104453	0.0598451
	86	0.568263	0.0964466	0.0563005
	86.05	0.767763	0.101153	0.0498961
	86.1	0.647581	0.0988816	0.0486321
	86.15	0.521637	0.106241	0.0598602
	86.2	0.419937	0.105021	0.0541134
	86.25	0.360539	0.104892	0.0436002
	86.3	0.350307	0.105924	0.0474073
	86.35	0.337304	0.104995	0.0464631
	86.4	0.328947	0.13665	0.0533049
	86.45	0.350471	0.426044	0.0556278
	86.5	0.631441	0.527789	0.0505115
	86.55	0.731947	0.561265	0.0593383
	86.6	0.591102	0.58704	0.0510243
	86.65	0.484175	0.628095	0.0493923
	86.7	0.391173	0.694647	0.0582161
	86.75	0.337595	0.65516	0.0506321
	86.8	0.320558	0.70942	0.0615134
	86.85	0.304379	0.722186	0.049341
	86.9	0.292138	0.725744	0.0498327
	86.95	0.287253	0.750727	0.0471569
	87	0.441422	0.74723	0.0478055
	87.05	0.720975	0.738684	0.0409154
	87.1	0.606949	0.705652	0.0539596
	87.15	0.474809	0.685634	0.0488885
	87.2	0.375769	0.645239	0.0560893
	87.25	0.315389	0.60694	0.0513773
	87.3	0.291526	0.574967	0.0549581
	87.35	0.279144	0.547414	0.0519203
	87.4	0.296106	0.528389	0.0450332
	87.45	0.691801	0.51617	0.0461735
	87.5	0.620003	0.498465	0.0508735
	87.55	0.482024	0.476423	0.407151
	87.6	0.369177	0.462364	0.492372
	87.65	0.304469	0.455664	0.495857
	87.7	0.284095	0.436605	0.557261
	87.75	0.268098	0.428047	0.619297
	87.8	0.265882	0.417646	0.665959
	87.85	0.254963	0.396731	0.692316
	87.9	0.6077	0.398055	0.785902
	87.95	0.652227	0.38135	0.813813
	88	0.525225	0.376927	0.792793
	88.05	0.406138	0.371446	0.82607
	88.1	0.322018	0.362856	0.887143
	88.15	0.29152	0.356102	0.857006
	88.2	0.271932	0.341006	0.867552
	88.25	0.269056	0.339514	0.894711
	88.3	0.259193	0.332654	0.901641
	88.35	0.424838	0.329876	0.973323
	88.4	0.614489	0.322626	0.93401
	88.45	0.644926	0.316279	0.946418
	88.5	0.531795	0.317817	0.983405
	88.55	0.376883	0.313704	1
	88.6	0.317048	0.297678	0.902992
	88.65	0.290864	0.301874	0.947853
	88.7	0.281117	0.298698	0.927029
	88.75	0.271547	0.28157	0.893143
	88.8	0.25464	0.287845	0.849585
	88.85	0.23887	0.288218	0.874047
	88.9	0.235739	0.281221	0.875803
	88.95	0.484367	0.277134	0.801987
	89	0.670849	0.267272	0.822727
	89.05	0.553174	0.264574	0.784653
	89.1	0.421191	0.259213	0.791031
	89.15	0.319846	0.258377	0.752411
	89.2	0.290847	0.258597	0.743255
	89.25	0.271414	0.250801	0.740872
	89.3	0.257164	0.250398	0.71155
	89.35	0.250537	0.242445	0.676936
	89.4	0.46499	0.240925	0.664716
	89.45	0.677698	0.242012	0.654366
	89.5	0.607358	0.23783	0.63813
	89.55	0.460986	0.237413	0.635122
	89.6	0.335326	0.231276	0.608672
	89.65	0.295021	0.232883	0.594358
	89.7	0.267266	0.224918	0.578131
	89.75	0.259029	0.227807	0.559313
	89.8	0.252527	0.222699	0.560492
	89.85	0.247679	0.22307	0.529716
	89.9	0.486946	0.225384	0.515109
	89.95	0.663092	0.216779	0.515353
	90	0.551874	0.220392	0.49408
	90.05	0.411965	0.217355	0.485995
	90.1	0.316039	0.222859	0.470809
	90.15	0.290231	0.220833	0.470764
	90.2	0.26979	0.212554	0.436675
	90.25	0.252792	0.215609	0.433677
	90.3	0.239499	0.215597	0.410713
	90.35	0.246089	0.21249	0.398037
	90.4	0.658434	0.220879	0.393618
	90.45	0.642322	0.205725	0.404451
	90.5	0.498966	0.210812	0.372386
	90.55	0.353711	0.213042	0.368839
	90.6	0.304684	0.208837	0.353396
	90.65	0.283889	0.2144	0.348144
	90.7	0.259136	0.203765	0.345294
	90.75	0.248372	0.21128	0.339031
	90.8	0.315424	0.208532	0.330147
	90.85	0.669304	0.200831	0.329154
	90.9	0.599191	0.208388	0.386526
	90.95	0.44349	0.207089	0.430409
	91	0.320728	0.212945	0.413169
	91.05	0.28105	0.214821	0.379865
	91.1	0.260522	0.213457	0.362211
	91.15	0.247929	0.213126	0.370839
	91.2	0.232866	0.216106	0.349803
	91.25	0.389567	0.213354	0.341945
	91.3	0.656909	0.215374	0.335236
	91.35	0.525273	0.213668	0.345517
	91.4	0.399561	0.216584	0.357393
	91.45	0.305366	0.213688	0.345106
	91.5	0.274671	0.208642	0.320741
	91.55	0.249044	0.211407	0.3075
	91.6	0.239471	0.215096	0.308155
	91.65	0.24369	0.209268	0.35536
	91.7	0.610622	0.204338	0.533107
	91.75	0.582729	0.20678	0.499938
	91.8	0.456389	0.214835	0.449912
	91.85	0.321868	0.202393	0.441876
	91.9	0.274439	0.208954	0.388456
	91.95	0.25535	0.210485	0.36092
	92	0.244514	0.20772	0.354829
	92.05	0.23648	0.209859	0.337755
	92.1	0.224937	0.204725	0.33399
	92.15	0.353843	0.210274	0.405087
	92.2	0.663124	0.206747	0.642392
	92.25	0.53338	0.208192	0.562682
	92.3	0.398697	0.206768	0.4929
	92.35	0.301051	0.208637	0.439529
	92.4	0.26714	0.211134	0.40897
	92.45	0.250499	0.203922	0.378734
	92.5	0.243669	0.205625	0.36565
	92.55	0.230125	0.204794	0.355411
	92.6	0.555719	0.198557	0.360688
	92.65	0.662514	0.202443	0.335061
	92.7	0.497538	0.200076	0.326937
	92.75	0.380234	0.206267	0.324183
	92.8	0.294221	0.197911	0.325573
	92.85	0.265553	0.201631	0.463792
	92.9	0.251303	0.202258	0.582487
	92.95	0.243735	0.199173	0.540253
	93	0.236124	0.200963	0.46489
	93.05	0.633824	0.199784	0.427007
	93.1	0.627013	0.197169	0.39252
	93.15	0.472561	0.197551	0.388677
	93.2	0.345841	0.201864	0.366199
	93.25	0.286432	0.19815	0.363161
	93.3	0.257816	0.198851	0.355731
	93.35	0.245339	0.201725	0.3599
	93.4	0.241423	0.201034	0.368501
	93.45	0.233759	0.20145	0.357016
	93.5	0.311191	0.200066	0.328961
	93.55	0.693069	0.19725	0.320466
	93.6	0.547198	0.196197	0.316834
	93.65	0.425501	0.200597	0.30881
	93.7	0.321466	0.197683	0.293557
	93.75	0.278027	0.199767	0.305905
	93.8	0.259583	0.198674	0.302016
	93.85	0.248414	0.198696	0.304876
	93.9	0.229602	0.204127	0.295247
	93.95	0.236256	0.203292	0.294924
	94	0.671255	0.203597	0.302924
	94.05	0.592403	0.196934	0.298031
	94.1	0.437779	0.193217	0.328777
	94.15	0.32204	0.20056	0.334117
	94.2	0.277705	0.199511	0.317293
	94.25	0.252203	0.199901	0.308007
	94.3	0.242477	0.195762	0.314158
	94.35	0.234454	0.192199	0.307099
	94.4	0.229466	0.199361	0.293078
	94.45	0.661567	0.197687	0.280272
	94.5	0.609159	0.196907	0.288507
	94.55	0.453724	0.199058	0.284827
	94.6	0.331461	0.203885	0.280766
	94.65	0.282899	0.204484	0.288559
	94.7	0.257268	0.198083	0.274721
	94.75	0.244271	0.204169	0.261061
	94.8	0.230924	0.209218	0.25549
	94.85	0.230131	0.210705	0.268793
	94.9	0.635427	0.208802	0.265653
	94.95	0.633566	0.21051	0.249155
	95	0.483032	0.200867	0.244979
	95.05	0.354779	0.203772	0.254238
	95.1	0.291113	0.206125	0.247447
	95.15	0.257042	0.205317	0.312816
	95.2	0.236774	0.198535	0.292779
	95.25	0.229802	0.198609	0.267701
	95.3	0.229639	0.201774	0.283554
	95.35	0.648711	0.199358	0.265659
	95.4	0.57673	0.204931	0.267526
	95.45	0.421814	0.197192	0.261007
	95.5	0.300368	0.202163	0.261942
	95.55	0.265817	0.196624	0.27022
	95.6	0.245887	0.199261	0.266694
	95.65	0.232912	0.198784	0.268286
	95.7	0.230257	0.201076	0.254588
	95.75	0.278541	0.196556	0.266757
	95.8	0.671554	0.199717	0.257061
	95.85	0.542586	0.197731	0.250883
	95.9	0.417331	0.198979	0.25955
	95.95	0.298646	0.199304	0.255149
	96	0.26138	0.201626	0.258799
	96.05	0.248704	0.197217	0.262006
	96.1	0.232925	0.201942	0.253695
	96.15	0.226282	0.201063	0.255339
	96.2	0.213045	0.200503	0.275907
	96.25	0.552883	0.194921	0.27035
	96.3	0.619904	0.194655	0.252557
	96.35	0.481139	0.205638	0.267906
	96.4	0.382495	0.194793	0.26212
	96.45	0.288056	0.197665	0.264959
	96.5	0.256068	0.202191	0.271662
	96.55	0.240917	0.198805	0.271798
	96.6	0.23593	0.205223	0.276649
	96.65	0.241019	0.194038	0.264075
	96.7	0.684095	0.202053	0.257122
	96.75	0.549154	0.201777	0.264371
	96.8	0.424387	0.200145	0.260316
	96.85	0.307003	0.207017	0.266911
	96.9	0.262308	0.19992	0.255668
	96.95	0.246268	0.200097	0.251281
	97	0.235951	0.195663	0.260941
	97.05	0.230322	0.204705	0.243139
	97.1	0.620586	0.194747	0.265472
	97.15	0.620681	0.198624	0.259218
	97.2	0.463472	0.194736	0.253957
	97.25	0.344472	0.19973	0.259755
	97.3	0.274775	0.192583	0.249713
	97.35	0.256657	0.202928	0.247176
	97.4	0.242683	0.205185	0.245061
	97.45	0.230768	0.195499	0.250817
	97.5	0.217299	0.202366	0.231139
	97.55	0.376493	0.205584	0.236868
	97.6	0.632256	0.206615	0.251517
	97.65	0.489286	0.204333	0.240129
	97.7	0.389768	0.20191	0.251767
	97.75	0.278824	0.201492	0.257028
	97.8	0.245151	0.200813	0.246901
	97.85	0.228289	0.195374	0.256337
	97.9	0.219536	0.201788	0.254527
	97.95	0.213603	0.196876	0.244856
	98	0.400497	0.193482	0.246307
	98.05	0.62379	0.192475	0.244488
	98.1	0.49226	0.205187	0.238204
	98.15	0.384968	0.196779	0.241378
	98.2	0.269598	0.197737	0.253755
	98.25	0.249791	0.202147	0.250482
	98.3	0.232633	0.197642	0.259565
	98.35	0.225222	0.198509	0.255577
	98.4	0.217248	0.198703	0.254811
	98.45	0.201598	0.194627	0.278335
	98.5	0.484535	0.197894	0.254337
	98.55	0.61782	0.198934	0.266941
	98.6	0.500777	0.196243	0.259441
	98.65	0.397547	0.193661	0.274063
	98.7	0.281995	0.196491	0.262594
	98.75	0.251735	0.19976	0.274072
	98.8	0.23247	0.199915	0.253574
	98.85	0.221635	0.203316	0.264482
	98.9	0.216303	0.201714	0.267415
	98.95	0.194988	0.202101	0.266015
	99	0.208659	0.200748	0.266603
	99.05	0.641846	0.198696	0.258678
	99.1	0.522742	0.19453	0.264307
	99.15	0.447742	0.198531	0.251686
	99.2	0.346408	0.195305	0.263291
	99.25	0.266683	0.195932	0.259671
	99.3	0.240841	0.197546	0.260301
	99.35	0.227645	0.194974	0.266335
	99.4	0.21615	0.199746	0.273756
	99.45	0.274258	0.193135	0.252026
	99.5	0.656097	0.197952	0.263801
	99.55	0.515895	0.195936	0.268769
	99.6	0.428677	0.188372	0.267789
	99.65	0.300002	0.192765	0.264826
	99.7	0.248481	0.18935	0.261632
	99.75	0.236187	0.189438	0.262169
	99.8	0.229332	0.183843	0.277255
	99.85	0.21907	0.198397	0.258129
	99.9	0.205811	0.193363	0.269768
	99.95	0.623769	0.19143	0.271104
[truncated: 601 more rows]

## Sheet: Figure 1c
Figure 1c		Tround-1 (s)	stdround-1 (s)	Tround-2 (s)	stdround-2 (s)
n= 14 islets	islet 1	43.3636	15.1509	47.5	16.4
	islet 2	39	13	38	13
	islet 3	34	12	41	21
	islet 4	26	4	29	3
	islet 5	69	35	71	29
	islet 6	31.6	4.7	36.5	6.4
	islet 7	48.5	20.3	61.7	15.9
	islet 8	90	30	65	32
	islet 9	157	14	136	23
	islet 10	24.5	2.3	23.8	3.6
	islet 11	21.2	2.88	22	2.1
	islet 12	27.8	16.7	24.5	7.2
	islet 13	26.3	13.6	26.1	14.7
	islet 14	37	1.8	29.1	3.35

## Sheet: Figure 1e
Figure 1e	random pair	round 1&2 pair
5 islets from 3 mice in 3 independent isolations	-0.00334953	0.481188
	0.0034267	0.540954
	0.0135456	0.395705
	-0.00772391	0.367065
	0.252471	0.571908
	-0.0795051	0.384733
	0.0112422	0.639065
	0.0173077	0.514665
	-0.00980233	0.35369
	-0.0053964	0.449377
	0.0431378	0.273112
	-0.0256984	0.327504
	-0.176218	0.483124
	0.154005	0.467158
	0.131664	0.508479
	0.0607236	0.308722
	-0.183098	0.393119
	-0.0251617	0.505107
	0.0502538	0.391041
	-0.221824	0.317661
	0.0512663	0.343384
	-0.242553	0.323529
	0.103595	0.52264
	0.0930793	0.4167
	0.0405923	0.310366
	0.0160702	0.505145
	0.133288	0.323402
	-0.111085	0.34635
	0.114584	0.310505
	-0.0339104	0.317555
	-0.000579422	0.361416
	-0.0837674	0.480834
	-0.0675621	0.474773
	0.0352086	0.398884
	0.0141689	0.391665
	0.0143483	0.386511
	-0.0337925	0.344499
	-0.00342855	0.443698
	0.0450067	0.393579
	-0.0845303	0.383583
	-0.0726292	0.33292
	-0.0711035	0.400907
	0.0227609	0.358979
	-0.0340582	0.287139
	-0.0250559	0.461219
	-0.140316	0.451857
	0.0765142	0.397976
	-0.0774122	0.320891
	0.080032	0.276627
	-0.0251217	0.401827
	0.0719523	0.482836
	0.0190867	0.38347
	0.111785	0.434429
	-0.0395798	0.449723
	-0.0112685	0.50043
	-0.0536757	0.503848
	0.102656	0.45168
	-0.0476133	0.538604
	0.0228935	0.4876
	0.0901535	0.399899
	-0.00399362	0.537287
	0.0421972	0.531277
	0.00163741	0.468409
	0.0258968	0.51492
	-0.0488107	0.53206
	0.0129214	0.460967
	-0.119466	0.325014
	-0.0465739	0.522148
	0.0188697	0.467962
	0.0676383	0.530168
	0.0813756	0.553248
	0.0519681	0.403778
	0.0501096	0.410095
	-0.00380271	0.437647
	0.0367353	0.377452
	0.0501419	0.356834
	-0.0208366	0.210983
	-0.0249213	0.308788
	-0.0749772	0.281083
	-0.0961091	0.334545
	0.0303378	0.448009
	-0.335926	0.421405
	-0.0801305	0.388796
	0.03114	0.29624
	0.0180137	0.529859
	0.0210279	0.581272
	0.315512	0.286342
	-0.0569488	0.435828
	-0.0522956	0.47041
	0.0237597	0.447109
	0.0203951	0.427014
	-0.0545451	0.393183
	0.132604	0.356616
	-0.140143	0.327811
	0.147327	0.376043
	-0.151788	0.393735
	-0.00853653	0.432658
	0.0470503	0.378659
	0.0373444	0.364678
	0.055802	0.392679
	0.041806	0.455778
	-0.185817	0.457184
	0.0393642	0.525117
	-0.255574	0.562378
	0.042647	0.359454
	-0.151778	0.434961
	0.104172	0.432724
	-0.111861	0.446671
	0.0607222	0.39261
	0.0294583	0.45067
	0.0564445	0.360662
	0.0369963	0.402705
	0.0352368	0.401552
	0.0351191	0.395703
	0.0395696	0.47972
	0.068163	0.500068
	0.0470169	0.388112
	0.0995458	0.401899
	-0.0972986	0.377434
	0.0660667	0.436837
	-0.317988	0.445536
	0.111238	0.526657
	-0.00761749	0.446245
	0.258041	0.479942
	0.0955599	0.374532
	0.0255335	0.474846
	-0.387184	0.431484
	-0.0468099	0.433029
	-0.129347	0.483179
	0.131409	0.436341
	0.0825574	0.441586
	0.0568292	0.538751
	-0.0309514	0.575195
	0.12512	0.506712
	0.208004	0.498435
	-0.0926268	0.456805
	0.0513163	0.420641
	-0.0198538	0.413867
	-0.104012	0.444999
	-0.00921674	0.482352
	-0.0126671	0.546507
	0.0298459	0.371
	0.0758649	0.546925
	0.0769427	0.404517
	0.00849366	0.43735
	-0.103154	0.319687
	-0.0371105	0.418266
	0.00657416	0.327667
	0.0396985	0.38566
	0.108291	0.383563
	-0.0266564	0.308499
	0.0401785	0.330212
	-0.0182332	0.309283
	0.0263832	0.303617
	-0.0126848	0.285203
	-0.177165	0.448377
	0.0266254	0.332341
	0.0206259	0.322388
	-0.0717557	0.504617
	-9.6448e-05	0.294887
	0.0478139	0.452935
	-0.0101375	0.518155
	0.0316779	0.487541
	0.01541	0.471156
	0.101516	0.456784
	0.0504744	0.417941
	-0.116041	0.5311
	0.0695213	0.509208
	0.0379448	0.484611
	0.00554849	0.460296
	0.036721	0.45489
	-0.0653443	0.375034
	0.00829517	0.43704
	-0.00847151	0.428725
	-0.0116173	0.448852
	-0.0806338	0.574052
	-0.013556	0.619198
	-0.000347359	0.445942
	-0.0266549	0.461557
	-0.07212	0.411161
	0.000119157	0.430488
	0.0276529	0.463115
	0.0199802	0.456703
	0.0650287	0.409087
	-0.0929121	0.445729
	0.0346938	0.518609
	-0.085327	0.41235
	-0.108766	0.439205
	0.0332479	0.453825
	-0.0165193	0.407923
	-0.0275902	0.455293
	0.0195694	0.457456
	0.0798368	0.535812
	0.0148026	0.514334
	0.0304289	0.478864
	-0.0826918	0.530506
	0.0162457	0.522212
	0.0197909	0.517301
	-0.000198962	0.568228
	0.0526086	0.465945
	0.016288	0.497182
	0.066849	0.446492
	0.00956999	0.562163
	0.031873	0.447874
	0.0298763	0.43043
	0.00441712	0.460028
	-0.0189352	0.392666
	0.0170699	0.324647
	-0.0406659	0.300899
	0.0711251	0.432881
	-0.0652988	0.435816
	-0.113795	0.480603
	-0.0121056	0.41341
	0.0287225	0.436612
	-0.0407051	0.483413
	-0.00913898	0.455904
	0.00323859	0.690121
	-0.0103597	0.497378
	0.0399182	0.553874
	-0.00794346	0.509897
	0.0370313	0.385173
	-0.0109894	0.390736
	-0.0441303	0.412867
	0.0522982	0.384918
	0.0458163	0.399044
	-0.0313465	0.438342
	-0.0827428	0.371093
	-0.0734912	0.440856
	0.14614	0.497019
	0.00155231	0.37616
	-0.0473021	0.555243
	-0.0207112	0.468318
	-0.139029	0.434664
	0.0724512	0.493417
	-0.00665621	0.42561
	-0.0332057	0.490265
	0.0526949	0.451083
	-0.00791202	0.479432
	0.065312	0.402691
	0.0242204	0.547661
	0.0196831	0.45582
	0.0982738	0.519056
	0.0349473	0.506275
	0.0837885	0.508177
	-0.051641	0.435097
	-0.000968189	0.475227
	0.144942	0.469331
	-0.0886514	0.475861
	-0.130681	0.452355
	0.0347326	0.44908
	-0.00277321	0.364292
	0.0973009	0.397974
	0.00262855	0.324857
	0.0336391	0.219404
	0.0718505	0.447578
	-0.0846649	0.286455
	0.0335084	0.383076
	-0.158697	0.26499
	0.0449484	0.462929
	-0.182165	0.373599
	0.00481623	0.359566
	-0.0930066	0.456162
	0.0063933	0.39249
	0.0216273	0.392025
	-0.0163499	0.320382
	0.0131241	0.395521
	-0.0173862	0.367245
	0.00953295	0.379799
	0.17102	0.37644
	-0.0319754	0.426052
	0.0298217	0.417182
	-0.0105193	0.535
	-0.0667198	0.431229
	0.0271346	0.388878
	0.0562846	0.451512
	-0.0954363	0.400032
	-0.0167702	0.566235
	0.0398872	0.4034
	0.0300917	0.580538
	-0.0615705	0.402791
	-0.0252298	0.440693
	0.0924666	0.437302
	-0.00989827	0.527609
	0.0317432	0.528351
	0.0959311	0.443634
	0.0170171	0.426991
	-0.00384453	0.408809
	0.0199325	0.413633
	-0.0179602	0.436184
	0.00120171	0.432387
	-0.0523593	0.383237
	-0.0592933	0.43069
	-0.0258361	0.31896
	-0.0214987	0.485322
	0.0776503	0.316689
	0.00125952	0.339071
	-0.0671633	0.416223
	0.00363183	0.283226
	-0.0633091	0.296227
	0.00555875	0.322707
	0.221658	0.506383
	-0.0066393	0.506338
	-0.0431886	0.532297
	0.0181908	0.360964
	0.00748618	0.450526
	-0.082182	0.43244
	0.0585268	0.474662
	0.0143463	0.429451
	-0.0227138	0.367775
	-0.0887308	0.511503
	-0.00821634	0.468197
	-0.0110266	0.438948
	-0.098407	0.45629
	-0.00990594	0.464513
	0.0429351	0.434845
	0.0488935	0.444657
	-0.00587537	0.542938
	0.019929	0.489662
	-0.0828523	0.376283
	0.0277723	0.519364
	0.00993318	0.456996
	0.057901	0.331407
	0.139908	0.220815
	-0.0349047	0.345604
	0.00472331	0.375621
	-0.0647465	0.233973
	0.0754495	0.344685
	-0.0755678	0.216039
	-0.0217072	0.341659
	0.0556483	0.325293
	0.0374443	0.551908
	-0.0616099	0.474784
	-0.0951184	0.503931
	-0.00703929	0.463187
	0.133616	0.430338
	-0.105085	0.505463
	-0.103517	0.433342
	0.0536144	0.553491
	0.068512	0.595865
	-0.0674545	0.463098
	0.111959	0.394463
	0.0844321	0.441323
	0.192151	0.468461
	-0.0754702	0.420803
	-0.0304195	0.413138
	-0.0284778	0.447559
	0.00736238	0.440215
	0.055651	0.394796
	-0.0112865	0.411878
	0.0333622	0.43304
	-0.0362255	0.386242
	0.00349055	0.432743
	-0.0116078	0.471642
	-0.0634268	0.398254
	-0.163286	0.498328
	0.0125364	0.4466
	-0.0126729	0.494951
	-0.0618567	0.359848
	-0.0278747	0.302523
	0.0216596	0.380498
	-0.0828546	0.481188
	0.11644	0.540954
	0.0263484	0.395705
	-0.0588295	0.367065
	-0.0265647	0.571908
	-0.00727441	0.384733
	0.0683732	0.639065
	0.0725421	0.514665
	0.108315	0.35369
	0.0987266	0.449377
	-0.0366219	0.273112
	-0.132637	0.327504
	0.00290491	0.483124
	0.0975265	0.467158
	-0.0574909	0.508479
	-0.190975	0.308722
	0.0349347	0.393119
	0.0295581	0.505107
	-0.00717812	0.391041
	-0.0552424	0.317661
	-0.0794123	0.343384
	0.0454551	0.323529
	0.0532807	0.52264
	0.0533343	0.4167
	0.0531021	0.310366
	0.0534504	0.505145
	-1.75097e-05	0.323402
	-0.0343206	0.34635
	0.0686691	0.310505
	-0.0155943	0.317555
	0.0860199	0.361416
	-0.138954	0.480834
	-0.0329644	0.474773
	-0.0565579	0.398884
	0.0971495	0.391665
	-0.0366514	0.386511
	-0.040603	0.344499
	0.081571	0.443698
	-0.0219118	0.393579
	-0.135045	0.383583
	0.0373363	0.33292
	0.000326973	0.400907
	-0.0210377	0.358979
	-0.0413512	0.287139
	-0.206177	0.461219
	0.0481067	0.451857
	0.0153028	0.397976
	0.000814556	0.320891
	0.0393102	0.276627
	0.132893	0.401827
	0.0707463	0.482836
	5.12238e-05	0.38347
	-0.167026	0.434429
	-0.0084402	0.449723
	0.0922585	0.50043
	0.0215512	0.503848
	0.00167303	0.45168
	0.0603765	0.538604
	-0.174594	0.4876
	0.0978776	0.399899
	0.0111542	0.537287
	-0.0150582	0.531277
	0.0678224	0.468409
	0.078978	0.51492
	-0.0348362	0.53206
	0.0245681	0.460967
	-0.0451676	0.325014
	-0.0340231	0.522148
	-0.0248156	0.467962
	-0.00783422	0.530168
	0.000986861	0.553248
	-0.0922545	0.403778
	0.0362882	0.410095
	0.0331317	0.437647
	0.0137693	0.377452
	0.024501	0.356834
	0.0368126	0.210983
	-0.0202454	0.308788
	-0.0372962	0.281083
	-0.0164812	0.334545
	-0.0430492	0.448009
	0.0063922	0.421405
	0.0141058	0.388796
	0.05288	0.29624
	-0.0362007	0.529859
	0.0350597	0.581272
	0.021622	0.286342
	-0.0420639	0.435828
	0.00713402	0.47041
	-0.039527	0.447109
	0.0301564	0.427014
	0.0247319	0.393183
	-0.0897336	0.356616
	-0.0288198	0.327811
	-0.0324441	0.376043
	0.0391873	0.393735
	-0.0390496	0.432658
	0.0594163	0.378659
	0.048421	0.364678
	0.0117813	0.392679
	-0.0384065	0.455778
	-0.112533	0.457184
	-0.0177173	0.525117
	0.0613317	0.562378
	0.154955	0.359454
	-0.0110557	0.434961
	0.037416	0.432724
	-0.110604	0.446671
	-0.0270719	0.39261
	-0.0237641	0.45067
	0.067978	0.360662
	0.073507	0.402705
	-0.0327022	0.401552
	0.0620782	0.395703
	0.0514042	0.47972
	-0.0224029	0.500068
	0.0337769	0.388112
	-0.0681574	0.401899
	0.00861263	0.377434
	-0.0866445	0.436837
	-0.0709765	0.445536
	-0.0876825	0.526657
	-0.00547726	0.446245
	0.0694694	0.479942
	0.0215092	0.374532
	0.0619506	0.474846
	-0.125044	0.431484
	0.0275099	0.433029
	-0.0250495	0.483179
	-0.0902867	0.436341
	0.059073	0.441586
	-0.042673	0.538751
	0.00719211	0.575195
	0.0592855	0.506712
	-0.0129999	0.498435
	0.00866874	0.456805
	0.11532	0.420641
	0.0372365	0.413867
	-0.0756198	0.444999
	0.0685936	0.482352
	0.134874	0.546507
	0.0516903	0.371
	0.114121	0.546925
	0.202527	0.404517
	-0.0201331	0.43735
	-0.0670706	0.319687
	0.158197	0.418266
	0.0154476	0.327667
	0.151834	0.38566
	-0.144663	0.383563
	-0.0341669	0.308499
	-0.150652	0.330212
	0.0879793	0.309283
	-0.205264	0.303617
	-0.0408186	0.285203
	-0.170718	0.448377
	0.0309341	0.332341
	-0.0577915	0.322388
	0.0254638	0.504617
	-0.0817906	0.294887
	0.0122404	0.452935
	-0.0198879	0.518155
	0.0289188	0.487541
	-0.00355575	0.471156
	-0.0304563	0.456784
	0.197293	0.417941
	0.00884997	0.5311
	-0.191839	0.509208
	-0.00384871	0.484611
	0.121532	0.460296
	-0.0416076	0.45489
	-0.062263	0.375034
	-0.0124581	0.43704
	-0.00596342	0.428725
	0.0692686	0.448852
	0.0099992	0.574052
	-0.0506264	0.619198
	0.0785511	0.445942
	-0.0496337	0.461557
	-0.0545126	0.411161
	0.0261809	0.430488
	0.0629012	0.463115
	-0.0113209	0.456703
	0.055999	0.409087
	0.0165607	0.445729
	-0.0284567	0.518609
	0.0547441	0.41235
	-0.0111427	0.439205
	0.00469531	0.453825
	-0.0747918	0.407923
	0.0397154	0.455293
	0.0564734	0.457456
	0.0866627	0.535812
	-0.0355177	0.514334
	-0.00849485	0.478864
	-0.0504507	0.530506
	-0.0901683	0.522212
	0.012775	0.517301
	-0.0630387	0.568228
	-0.0433253	0.465945
	-0.0400288	0.497182
	-0.0457055	0.446492
	0.0298213	0.562163
	0.0399329	0.447874
	-0.100402	0.43043
	0.159181	0.460028
	0.0240973	0.392666
	0.0445282	0.324647
	-0.0267796	0.300899
	-0.0431978	0.432881
	0.00922534	0.435816
	0.0133165	0.480603
	-0.00652065	0.41341
	0.0403498	0.436612
	-0.00180605	0.483413
	0.00293363	0.455904
	-0.0145748	0.690121
	-0.0499332	0.497378
	0.0169115	0.553874
	-0.0513497	0.509897
	-0.0683605	0.385173
	-0.0419339	0.390736
	-0.0134382	0.412867
	-0.0343629	0.384918
	-0.027088	0.399044
	0.0260549	0.438342
	-0.0300244	0.371093
	0.0223127	0.440856
	-0.029265	0.497019
	0.0383477	0.37616
	0.0341445	0.555243
	0.0231483	0.468318
	0.0173567	0.434664
	0.0110563	0.493417
	0.0656234	0.42561
	0.0378888	0.490265
	0.00824169	0.451083
	0.019166	0.479432
	-0.0351963	0.402691
	-0.0236717	0.547661
	0.0848005	0.45582
	-0.0754658	0.519056
	-0.0121515	0.506275
	-0.00823136	0.508177
	0.0396253	0.435097
	-0.0151509	0.475227
	-0.0911422	0.469331
	-0.0160971	0.475861
	0.0225909	0.452355
	0.0560301	0.44908
	0.0723845	0.364292
	-0.0257003	0.397974
	0.0199603	0.324857
	-0.0224935	0.219404
	-0.0133067	0.447578
	-0.019184	0.286455
	0.0212892	0.383076
	-0.0256622	0.26499
	-0.0387319	0.462929
	0.0466366	0.373599
	-0.0410558	0.359566
	0.0643583	0.456162
	-0.0172475	0.39249
	0.0520727	0.392025
	-0.19014	0.320382
	0.0178284	0.395521
	0.0187542	0.367245
	0.00977753	0.379799
	0.0507688	0.37644
	-0.00630565	0.426052
	0.0207949	0.417182
	-0.0736642	0.535
	-0.00466651	0.431229
	0.0590848	0.388878
	-0.0164795	0.451512
	0.0170107	0.400032
	0.038582	0.566235
	0.00489857	0.4034
	0.00519244	0.580538
	-0.00956371	0.402791
	0.0201624	0.440693
	-0.177001	0.437302
	0.115554	0.527609
	-0.259836	0.528351
	0.0100869	0.443634
	0.0691528	0.426991
	0.0266563	0.408809
	-0.197384	0.413633
	0.0600323	0.436184
	0.00805764	0.432387
	-0.029119	0.383237
	0.118863	0.43069
	0.0173586	0.31896
	-0.144904	0.485322
	-0.131861	0.316689
	0.0885404	0.339071
	0.0692877	0.416223
	0.158556	0.283226
	0.0445828	0.296227
	0.133214	0.322707
	0.00450868	0.506383
	-0.00306767	0.506338
	-0.0301742	0.532297
	-0.0987018	0.360964
	-0.0159571	0.450526
	0.0569768	0.43244
	-0.0212472	0.474662
	0.00173002	0.429451
	0.0348504	0.367775
	0.0228134	0.511503
	0.0720101	0.468197
	-0.0549517	0.438948
	0.0255258	0.45629
	0.0564465	0.464513
	0.0646575	0.434845
	-0.0111745	0.444657
	-0.0483807	0.542938
	-0.0605083	0.489662
	-0.0453662	0.376283
	0.0500103	0.519364
	-0.216675	0.456996
	-0.0478694	0.331407
	-0.00125883	0.220815
	0.0378464	0.345604
	-0.0813862	0.375621
	-0.0704298	0.233973
	-0.00877205	0.344685
	0.0677915	0.216039
	0.108598	0.341659
	-0.16148	0.325293
	0.0654385	0.551908
	-0.0410696	0.474784
	0.0301344	0.503931
	-0.189236	0.463187
	0.166356	0.430338
	-0.0713707	0.505463
	0.0278056	0.433342
	0.0839147	0.553491
	0.118643	0.595865
	0.183019	0.463098
	0.0442157	0.394463
	0.0362065	0.441323
	0.0402375	0.468461
	0.0554999	0.420803
	-0.0237032	0.413138
	-0.0460145	0.447559
	0.0214759	0.440215
	-0.0489431	0.394796
	-0.0251951	0.411878
	-0.0779147	0.43304
	0.0399395	0.386242
	0.0343328	0.432743
	-0.02688	0.471642
	-0.00336261	0.398254
	-0.0335699	0.498328
	-0.0154304	0.4466
	0.0651242	0.494951
	-0.00204717	0.359848
	0.00984733	0.302523
	-0.0438188	0.380498
	-0.122064	0.429883
	0.0161118	0.507925
	-0.0525044	0.514175
	0.112685	0.544611
	0.107498	0.384917
	-0.107834	0.51424
	0.0880856	0.674092
	-0.0859601	0.521445
	-0.179834	0.482648
	0.0592339	0.411896
	0.10645	0.551411
	-0.077129	0.50539
	0.0827712	0.558956
	0.00313939	0.517551
	0.00675365	0.534357
	0.06813	0.586601
	0.0686037	0.606844
	-0.0160362	0.547958
	-0.0869593	0.444286
	0.00885873	0.529501
	-0.11149	0.574426
	0.0449233	0.495499
	0.00199023	0.635938
	0.0253356	0.435182
	0.0814743	0.61503
	0.028914	0.509686
	-0.0374383	0.537541
	0.0633694	0.570425
	0.0527155	0.563879
	-0.0691562	0.488314
	-0.0298239	0.600613
	-0.0115203	0.662461
	-0.11182	0.601095
	-0.00636428	0.546278
	-0.0170798	0.501112
	-0.0504969	0.523097
	-0.0738743	0.365325
	0.10444	0.499409
	0.0617042	0.538601
	0.0541978	0.37654
	-0.100659	0.587126
	-0.0200197	0.589623
	0.00946815	0.583693
	0.122389	0.607386
	0.0704284	0.540586
	0.0400485	0.598366
	0.308022	0.494431
	-0.0346026	0.501061
	-0.00081805	0.553473
	0.00326985	0.623839
	0.0480738	0.57577
	-0.0678757	0.692196
	-0.239859	0.591806
	-0.0495833	0.504059
	-0.183793	0.587984
	0.0123354	0.498506
	0.0207798	0.569857
	0.121599	0.472159
	-0.158737	0.581038
	0.0995334	0.393207
	-0.0567085	0.581995
	0.0283961	0.564903
	0.00057488	0.554037
	-0.0223028	0.45682
	0.0183926	0.56532
	0.0811228	0.597418
	0.110201	0.533965
	-0.120941	0.450561
	-0.0913104	0.463176
	-0.0732611	0.53484
	0.0664129	0.544052
	0.078814	0.558548
	-0.0282721	0.537991
	-0.0621331	0.521099
	0.185553	0.71299
	0.037158	0.49915
	-0.0867922	0.509552
	0.0121928	0.53987
	-0.0521104	0.679823
	-0.024986	0.579708
	0.0910103	0.513678
	0.0149649	0.588662
	-0.0087046	0.588983
	-0.0152432	0.601508
	-0.00315804	0.657181
	0.0135484	0.520881
	0.110552	0.57645
	0.0569653	0.622164
	-0.0898398	0.596277
	0.049187	0.495212
	-0.0194454	0.397912
	-0.193681	0.394274
	-0.0902422	0.586885
	-0.00867743	0.478854
	0.0780038	0.464022
	0.0651796	0.466167
	-0.015624	0.476543
	-0.0112353	0.422926
	0.0972637	0.424999
	-0.120824	0.48501
	0.123104	0.564678
	0.0630808	0.571398
	-0.175309	0.581411
	0.172708	0.627093
	-0.155667	0.554681
	-0.0615008	0.564892
	0.0637892	0.623152
	0.315117	0.580113
	-0.037022	0.44939
	-0.0290064	0.514389
	-0.158859	0.579499
	0.0258542	0.587823
	-0.144389	0.498785
	0.0452917	0.579542
	-0.0180968	0.599048
	-0.194735	0.502657
	-0.00388596	0.461035
	-0.0723339	0.599111
	0.0960416	0.568143
	0.145817	0.568819
	9.51001e-05	0.564723
	-0.019728	0.426694
	-0.00256194	0.654964
	0.0721289	0.47094
	0.110297	0.351983
	-0.0634683	0.575338
	-0.0174408	0.555658
	0.0370447	0.521781
	-0.0758373	0.560922
	0.0353498	0.520143
	-0.0690962	0.388435
	0.077996	0.414105
	0.0330629	0.655252
	-0.0463916	0.410458
	0.0381446	0.640411
	-5.68134e-05	0.371946
	0.0337847	0.629743
	-0.045873	0.689047
	-0.0219606	0.681494
	-0.0754892	0.524669
	0.0337679	0.608904
	-0.0174724	0.501263
	-0.000760466	0.463734
	0.0306756	0.438872
	-0.00783358	0.502241
	0.0883318	0.442745
	0.0122193	0.64052
	0.00265653	0.474683
	-0.00748071	0.502119
	-0.0742001	0.568727
	0.0167894	0.257317
	-0.0403977	0.506955
	0.0160536	0.525141
	-0.0403025	0.347844
	-0.0302032	0.509469
	-0.0688998	0.467368
	0.0473027	0.652364
	0.00461119	0.630449
	0.0500874	0.459495
	-0.0149449	0.532448
	0.0234668	0.567772
	0.00302852	0.487876
	0.040922	0.670011
	0.00412373	0.625693
	-0.0850752	0.548871
	0.0283815	0.489053
	0.0025972	0.44466
	-0.0898185	0.306188
	0.061434	0.445253
	0.00749773	0.451103
	0.00803343	0.429732
	-0.0761132	0.615079
	-0.00459264	0.627767
	0.00693975	0.545894
	0.00880408	0.380436
	0.00267859	0.573244
	0.0609347	0.475019
	-0.0538884	0.407914
	0.0635012	0.362987
	-0.0128554	0.470949
	-0.00279593	0.490642
	-0.0275172	0.495831
	0.00184647	0.50706
	-0.018276	0.509236
	-0.0395976	0.448256
	-0.0838624	0.449114
	0.0170914	0.524174
	0.00941576	0.50683
	-0.0370697	0.448143
	0.125778	0.481496
	0.0261214	0.308135
	-0.0327247	0.402838
	0.0418734	0.53443
	-0.0262402	0.437696
	0.170371	0.572513
	0.0226166	0.62379
	0.0177646	0.475833
	-0.0534294	0.320552
	-0.0274143	0.622015
	-0.0839505	0.422353
	-0.0101285	0.692348
	-0.120766	0.440456
	0.028276	0.257938
	0.0626318	0.314454
	-0.0889329	0.480967
	-0.0895313	0.663288
	0.00936951	0.435812
	0.0330591	0.422669
	0.171852	0.497892
	-0.0791761	0.582488
	0.0128416	0.372193
	0.0353246	0.615701
	-0.0754061	0.627981
	0.0219558	0.666773
	-0.0166911	0.45474
	0.047034	0.666572
	-0.0238235	0.425667
	0.0652805	0.596346
	-0.0348019	0.414047
	0.0516325	0.682564
	-0.00771688	0.528362
	0.0762324	0.428091
	-0.0432751	0.441404
	0.0883317	0.565793
	0.0578487	0.588977
	0.0181768	0.591149
	-0.274433	0.539657
	-0.188747	0.400855
	-0.293453	0.396709
	0.282784	0.625248
	0.10082	0.583327
	-0.278854	0.438237
	-0.028643	0.562535
	0.0967529	0.552765
	0.167781	0.404607
	-0.0190681	0.581665
	0.020337	0.548173
	0.0947984	0.418566
	0.0837057	0.515061
	0.0466234	0.434712
	-0.0221113	0.508515
	0.0112059	0.605334
	0.0363945	0.493811
	-0.0111178	0.644585
	0.0223874	0.621186
	-0.000315537	0.565772
	0.054615	0.58102
	0.0204796	0.60655
	-0.0207723	0.659144
	-0.0340634	0.559044
	-0.0487941	0.615973
	-0.0804636	0.748663
	0.00320463	0.640787
	-0.100406	0.499391
	-0.0985179	0.572928
	-0.00507753	0.67414
	0.0384575	0.587313
	0.0402716	0.520229
	0.141422	0.605095
	0.0532004	0.634866
	-0.0875285	0.567813
	0.0291544	0.509905
	0.0790154	0.513736
	-0.0517669	0.549291
	-0.0325796	0.537002
	0.017406	0.500246
	0.195686	0.545286
	0.0567411	0.548868
	0.00432626	0.51106
	-0.0848892	0.483445
	0.0242059	0.545731
	-0.00293511	0.534293
	-0.103649	0.627741
	-0.0484426	0.535174
	-0.037421	0.507942
	-0.0540503	0.68456
	-0.054608	0.584696
	0.109491	0.580085
	-0.0297772	0.556887
	0.0716218	0.588575
	-0.0248967	0.455835
	-0.00207361	0.315496
	-0.0315465	0.484123
	-0.0327681	0.264357
	0.00848001	0.370068
	-0.0621082	0.31133
	-0.0081731	0.456438
	0.00464413	0.339541
	0.0262684	0.45458
	-0.0111718	0.672151
	-0.0618332	0.33653
	0.0608231	0.380781
	0.0199282	0.450516
	0.0400641	0.501475
	-0.052513	0.356751
	0.110738	0.593617
	-0.0354446	0.661229
	-0.0581922	0.377508
	0.102688	0.760027
	0.00708666	0.542916
	-0.153216	0.375911
	0.0885815	0.498286
	0.161266	0.327412
	-0.141704	0.447413
	-0.0353346	0.662622
	0.105481	0.573114
	0.0346734	0.426452
	-0.131362	0.3901
	-0.0627752	0.688319
	0.044545	0.425075
	0.0969479	0.459491
	-0.133057	0.205119
	0.0567644	0.536878
	0.0662313	0.732255
	0.054008	0.44833
	0.0304212	0.494662
	-0.00712767	0.419236
	-0.174	0.24079
	0.0762276	0.623331
	0.0234293	0.644619
	0.118596	0.516269
	0.0205674	0.612778
	0.0331578	0.516387
	-0.0439101	0.334816
	-0.000578076	0.370368
	-0.0231483	0.466223
	-0.0694042	0.546017
	-0.0269532	0.571213
	-0.0250642	0.572365
	-0.0742406	0.328831
	0.0333297	0.753189
	-0.0172977	0.432669
	-0.0246651	0.338779
	-0.0128509	0.484825
	0.0429302	0.434601
	0.0224745	0.359909
	0.0930399	0.525346
	-0.0164617	0.383957
	-0.0252812	0.634054
	-0.00424023	0.684777
	0.130168	0.381055
	-0.0871825	0.332266
	0.13982	0.375582
	0.127942	0.29646
	-0.158207	0.580623
	-0.11436	0.309292
	0.120641	0.289167
	0.0489886	0.579744
	-0.165446	0.390688
	0.146386	0.54757
	0.059078	0.482165
	-0.099185	0.318174
	0.10809	0.557688
	-0.126194	0.488366
	0.0487175	0.655457
	-0.0648097	0.604365
	-0.0676614	0.380111
	-0.024175	0.341907
	-0.120399	0.425453
	0.0977895	0.405984
	-0.00717234	0.514231
	0.0366391	0.167816
	-0.155229	0.440838
	-0.0360221	0.49266
	-0.0897797	0.360266
	0.237584	0.094641
	-0.0331672	0.244947
	-0.00224628	0.409406
	-0.0938379	0.437947
	0.0303206	0.327354
	-0.0518879	0.537423
	0.00764634	0.481215
	0.0168298	0.60322
	0.00410051	0.335116
	0.0238198	0.447726
	0.0459602	0.371385
	0.0317216	0.423167
	0.0137744	0.428502
	-0.00715649	0.653839
	0.0281026	0.491336
	0.0407335	0.361372
	-0.00694357	0.587221
	0.0142298	0.433852
	0.0147558	0.572005
	-0.029676	0.181286
	-0.0640591	0.680436
	-0.00742564	0.525978
	0.0216457	0.492038
	-0.0736995	0.431417
	-0.047642	0.37251
	0.12142	0.679428
	-0.0342123	0.255434
	-0.0614613	0.770858
	-0.0630581	0.467281
	0.0563685	0.619857
	0.0413228	0.376352
	0.0536391	0.575151
	-0.0472418	0.469198
	0.0744012	0.382129
	-0.0030975	0.670538
	0.0798179	0.576452
	-0.0513628	0.566528
	0.0372847	0.346761
	-0.0491769	0.608985
	0.0538697	0.53611
	0.0186692	0.366325
	-0.0158645	0.563913
	-0.0292708	0.362108
	-0.0656884	0.58049
	-0.0632165	0.312858
	-0.0168012	0.562464
	0.0714995	0.595548
	0.0216265	0.277853
	-0.0126041	0.465517
	0.005891	0.270825
	0.0375275	0.521457
	-0.0261398	0.361491
	-0.0193344	0.496906
	0.00341569	0.295288
	0.0198576	0.57897
	0.0240246	0.286992
	-0.00434002	0.592164
	-0.142318	0.324934
	-0.0429599	0.19194
	0.124814	0.359167
	0.00185311	0.306033
	0.0618505	0.572876
	-0.0563696	0.339795
	0.0962578	0.346556
	-0.0192378	0.378234
	0.180618	0.386859
	-0.0412689	0.524667
	0.0104265	0.604832
	0.0208334	0.400323
	0.0103407	0.334064
	-0.221757	0.59721
	-0.0631069	0.581214
	0.0631446	0.398783
	0.0212898	0.615849
	-0.0240953	0.569342
	0.242266	0.314718
	0.0595902	0.466363
	-0.0194686	0.558187
	-0.107494	0.597772
	-0.306398	0.257515
	0.107801	0.54265
	0.16647	0.305996
	-0.0327929	0.607697
	0.0720159	0.552421
	0.00124923	0.450843
	-0.0817435	0.547185
	-0.0554205	0.43665
	0.116727	0.279265
	0.0383457	0.665078
	0.169067	0.42498
	0.00466137	0.225323
	0.0123956	0.451133
	-0.28591	0.411805
	-0.118045	0.313241
	0.0166842	0.632651
	0.000770997	0.484831
	0.13429	0.48234
	0.0644176	0.601725
	-0.0225822	0.540374
	-0.0620211	0.451825
	-0.0314741	0.495514
	-0.0516197	0.590709
	-0.0640028	0.538507
	0.0924365	0.53767
	-0.0436112	0.473896
	0.0168185	0.42398
	0.00354241	0.390249
	0.0462092	0.437483
	-0.0670694	0.462319
	0.0252484	0.444018
	0.0311973	0.428484
	0.0320517	0.30773
	-0.0582521	0.475223
	-0.0801133	0.424951
	0.0337632	0.420564
	-0.0844147	0.427912
	0.119895	0.446378
	-0.0148112	0.56146
	-0.00777353	0.373352
	-0.0900924	0.47138
	0.000654328	0.443392
	-0.0527565	0.540239
	-0.101534	0.414405
	-0.0181712	0.621362
	-0.121157	0.540337
	0.170382	0.373759
	-0.0409008	0.444246
	0.0554308	0.230835
	-0.040197	0.291257
	-0.0166626	0.681772
	-0.00348622	0.319659
	0.0821242	0.409451
	0.0868871	0.548726
	-0.0163209	0.448075
	0.0929058	0.577997
	0.117134	0.514281
	-0.215609	0.434776
	0.370491	0.536324
	0.0883087	0.708852
	-0.128646	0.618044
	0.303772	0.637545
	0.366293	0.321454
	0.158416	0.633175
	0.0815098	0.483991
	-0.0102099	0.537227
	-0.118395	0.606263
	-0.0286693	0.697855
	0.11502	0.356908
	-0.195987	0.688882
	-0.215264	0.348131
	-0.243955	0.416486
	-0.0950135	0.404623
	-0.142767	0.33544
	-0.224493	0.41181
	0.0180644	0.332902
	-0.0174273	0.35662
	0.0827225	0.568993
	-0.0476773	0.429987
	-0.0571106	0.306936
	-0.0199041	0.312254
	-0.0476895	0.620241
	-0.0261777	0.267931
	0.0177285	0.279002
	0.0330556	0.555862
	0.0385339	0.587157
	0.00122342	0.610486
	0.0387738	0.243444
	0.0228408	0.450274
	-0.0436828	0.358045
	0.0263097	0.276814
	0.0395512	0.254247
	-0.0892106	0.444551
	0.0108984	0.454968
	0.0211654	0.707539
	0.0160768	0.374232
	0.0777594	0.510135
	-0.0242348	0.254858
	0.0365501	0.481816
	0.00884227	0.387005
	0.0624366	0.585686
	0.0608477	0.47736
	0.0141148	0.756997
	-0.0326624	0.452811
	-0.0054281	0.552515
	-0.04511	0.491643
	0.001049	0.408952
	-0.0511581	0.403183
	-0.0182701	0.472
	-0.00537323	0.403693
	-0.0566888	0.377755
	-0.00925468	0.41276
	0.0124191	0.482942
	0.0569692	0.671025
	-0.0261605	0.605598
	-0.0566473	0.679821
	0.0417416	0.340683
	0.0158683	0.448386
	-0.0878166	0.54074
	0.0663479	0.38575
	-0.0469969	0.504199
	0.0109383	0.40989
	0.0134206	0.308787
	-0.00754235	0.489008
	-0.0877943	0.373733
	0.0377824	0.629163
	0.0316242	0.361671
	-0.00572991	0.416949
	0.0229946	0.627611
	-0.0765463	0.527953
	0.041989	0.470339
	-0.0209026	0.4221
	0.00156303	0.315948
	0.0636509	0.518124
	0.00167626	0.605706
	-0.0162682	0.445981
	0.095759	0.642071
	-0.067889	0.691585
	0.0738391	0.364823
	-0.0183782	0.427865
	0.0691423	0.430958
	0.0180387	0.6156
	-0.0264864	0.482919
	-1.93873e-05	0.488933
	0.0477418	0.376452
	0.0714738	0.617525
	0.00255869	0.525265
	-0.00842487	0.629945
	-0.179901	0.328069
	-0.123563	0.315748
	-0.0475327	0.427476
	0.0603436	0.418398
	0.0370794	0.680977
	-0.143452	0.358765
	0.0783211	0.509225
	0.0613492	0.588564
	-0.14471	0.301131
	-0.00365007	0.344788
	0.00277504	0.62315
	0.063938	0.498681
	0.198523	0.300078
	0.0838209	0.672841
	-0.122773	0.273523
	-0.088767	0.234366
	0.00219911	0.369102
	0.0323092	0.427607
	0.17562	0.401438
	-0.196408	0.289374
	-0.0647822	0.515924
	0.0400828	0.454334
	-0.196665	0.370645
	0.0159852	0.474547
	-0.101527	0.678289
	0.0121816	0.260917
	0.0470857	0.717678
	0.244762	0.25754
	0.0702321	0.386957
	-0.0454761	0.538252
	-0.163086	0.283082
	0.197052	0.493377
	-0.00934905	0.33709
	0.0745048	0.370416
	0.0427998	0.392982
	-0.0186197	0.352547
	-0.112506	0.362901
	-0.0394586	0.558872
	-0.0491834	0.631733
	-0.0926689	0.367397
	-0.158232	0.628098
	0.0887115	0.381485
	-0.135535	0.6957
	-0.0514121	0.32478
	-0.0149296	0.509184
	0.104591	0.521998
	0.22707	0.39628
	0.085497	0.612512
	0.0750378	0.271473
	-0.0348202	0.102215
	-0.0951759	0.229348
	-0.0103597	0.245518
	-0.036104	0.181023
	0.046109	0.168472
	0.0177351	0.16533
	-0.0263715	0.156453
	0.0748388	0.20473
	-0.0273298	0.189978
	-0.0599357	0.458172
	-0.053989	0.33079
	-0.00576953	0.274426
	0.0450895	0.215929
	0.0312569	0.255434
	-0.00909133	0.26055
	0.053373	0.484335
	-0.0209203	0.28057
	0.0383292	0.390872
	-0.00190222	0.389779
	-0.0495464	0.215428
	0.0103305	0.21217
	0.190704	0.172221
	-0.00781842	0.284198
	0.0502769	0.205397
	0.134871	0.154903
	0.0235412	0.180363
	-0.0432789	0.147751
	0.0454033	0.172583
	-0.0885184	0.149102
	-0.0401158	0.225408
	0.059145	0.35028
	0.0669154	0.36875
	-0.125719	0.231878
	-0.0260051	0.413704
	-0.111751	0.4274
	0.0767821	0.394254
	0.0357042	0.386618
	-0.0354308	0.39847
	-0.165489	0.212936
	0.0362342	0.151695
	-0.221617	0.346378
	-0.0221287	0.117425
	0.0333846	0.14934
	-0.0463431	0.218701
	-0.0475939	0.225961
	0.0406825	0.194864
	-0.0163168	0.366468
	-0.0254276	0.435154
	0.075206	0.288163
	-0.202051	0.178786
	-0.0714016	0.220637
	0.206125	0.232836
	0.0650217	0.155943
	0.0382447	0.167826
	0.0312199	0.192524
	-0.000209754	0.154913
	0.0467619	0.177505
	0.130109	0.093928
	-0.0499004	0.167814
	0.0173839	0.300293
	0.0265898	0.29954
	0.140783	0.218047
	-0.100723	0.366918
	0.0607671	0.367529
	0.0418435	0.296372
	0.00769664	0.341229
	0.0862264	0.336553
	-0.101604	0.357681
	-0.0933889	0.380842
	-0.104784	0.190307
	0.0181347	0.239125
	-0.0258706	0.221546
	0.0214815	0.318529
	0.0158988	0.257918
	-0.0130791	0.274692
	0.0523107	0.291543
	-0.0347122	0.185151
	-0.0123104	0.181856
	-0.0026437	0.264192
	-0.0188263	0.344585
	0.0109064	0.354539
	-0.0515068	0.279679
	-0.00590376	0.199552
	-0.0516213	0.459606
	0.0113215	0.328906
	-0.079956	0.342952
	-0.00714585	0.288332
	0.0429174	0.268823
	0.0358082	0.363421
	0.416917	0.169592
	0.0356022	0.141123
	-0.0201895	0.330266
	-0.0475612	0.196117
	-0.0245207	0.264366
	0.00179242	0.27055
	0.031565	0.247611
	-0.0762051	0.262968
	-0.0345098	0.144416
	-0.168884	0.389423
	-0.088627	0.31464
	0.261551	0.237378
	0.057981	0.138366
	0.0200655	0.268627
	0.0537977	0.30066
	0.0716174	0.280681
	0.032214	0.0857815
	-0.0547255	0.246926
	0.0526936	0.273218
	-0.246302	0.114554
	-0.0181536	0.43723
	0.0776612	0.276109
	0.105849	0.316965
	-0.410139	0.48924
	-0.0498934	0.430815
	-0.140081	0.442357
	0.0859587	0.263694
	0.0396407	0.420739
	0.111969	0.523634
	0.0369226	0.456705
	0.157346	0.372818
	0.0530726	0.315557
	-0.0249352	0.24893
	-0.0569181	0.237334
	0.0743234	0.195977
	-0.178135	0.234333
	0.0522444	0.336499
	0.0899441	0.368792
	-0.120524	0.262857
	0.061304	0.254597
	-0.156682	0.2402
	-0.319884	0.291477
	-0.12032	0.388116
	0.113667	0.217574
	0.0238408	0.300477
	0.0689777	0.210375
	0.0398287	0.236132
	0.0910577	0.281251
	0.0591177	0.303589
	0.092674	0.238268
	0.0221296	0.168144
	0.013463	0.227068
	0.103583	0.198287
	0.0971516	0.206466
	-0.143826	0.205746
	-0.123415	0.155139
	0.0250734	0.27526
	-0.0245582	0.418695
	0.0648157	0.164061
	-0.14985	0.204377
	0.0333401	0.291377
	0.0909791	0.25128
	-0.00722651	0.238628
	-0.0872924	0.384772
	0.0207347	0.302195
	-0.0999237	0.239211
	0.0960891	0.420926
	0.0494429	0.232032
	0.025161	0.232517
	-0.00587085	0.30449
	0.0888088	0.438216
	-0.0310169	0.388683
	0.027947	0.428331
	-0.0917469	0.305007
	0.0479258	0.279243
	0.00108466	0.284435
	-0.0194546	0.35636
	0.0472389	0.304553
	0.00491212	0.425625
	-0.023816	0.330404
	0.0154515	0.211919
	0.023815	0.219771
	0.0134522	0.164711
	-0.0160004	0.276686
	-0.0375347	0.306357
	0.044462	0.286946
	-0.0175198	0.265364
	-0.0396361	0.184531
	-0.00720584	0.185614
	-0.0311667	0.215875
	-0.107917	0.136287
	0.0517494	0.438077
	-0.000211695	0.314386
	-0.0760901	0.486691
	0.00594851	0.241347
	0.0274334	0.269565
	-0.0158145	0.388495
	0.205355	0.133652
	0.0550772	0.271777
	0.0209942	0.347656
	0.0216621	0.27846
	-0.308936	0.260508
	-0.107731	0.417333
	-0.0903822	0.279338
	0.139129	0.301109
	-0.0178869	0.242177
	0.0100915	0.22328
	0.0578448	0.274487
	0.20686	0.239842
	-0.0771758	0.361254
	0.0543539	0.317709
	0.0487309	0.39731
	0.0610627	0.393912
	-0.221494	0.370108
	0.0162136	0.274339
	0.0250363	0.242565
	0.0249847	0.249492
	-0.00200758	0.249006
	-0.220069	0.258146
	0.0470912	0.342214
	-0.0286705	0.277543
	-0.075768	0.310775
	-0.00499409	0.312838
	0.0400732	0.268855
	0.0553675	0.297284
	-0.0310542	0.400412
	0.00727297	0.314859
	0.124587	0.384115
	0.0395417	0.451544
	0.0397412	0.438957
	0.0892063	0.281392
	-0.0644532	0.393248
	-0.0321084	0.304563
	0.0822216	0.310235
	-0.0567365	0.267813
	-0.0221776	0.25601
	0.0783761	0.323927
	0.0666883	0.388646
	0.0344309	0.276301
	-0.020612	0.294808
	-0.033976	0.343263
	-0.246147	0.273595
	0.120652	0.383328
	0.110872	0.363274
	-0.151709	0.187988
	-0.0857935	0.369717
	0.0774091	0.193156
	-0.0686506	0.174675
	0.0836678	0.341172
	0.0388391	0.317815
	0.00168565	0.395349
	-0.0452697	0.384561
	0.0770858	0.502512
	-0.0409109	0.438411
	0.121258	0.389688
	-0.0436408	0.380223
	0.0374009	0.451047
	-0.0656297	0.400418
	0.122948	0.430386
	0.192604	0.420362
	0.0931545	0.288329
	-0.112082	0.320719
	0.0293208	0.384313
	-0.00372685	0.31551
	-0.0113437	0.348767
	0.195738	0.304988
	-0.389736	0.167494
	-0.0548521	0.345681
	-0.149748	0.321547
	0.0457451	0.51573
	0.0797849	0.356716
	0.185097	0.330231
	0.00957282	0.303292
	0.124627	0.368988
	-0.0142766	0.28878
	-0.258928	0.319177
	-0.0347881	0.400887
	-0.226866	0.287009
	-0.172067	0.265751
	0.0724988	0.27539
	-0.0600835	0.394059
	0.105118	0.240651
	0.128319	0.342669
	0.155409	0.305556
	0.00376085	0.436878
	-0.313298	0.475853
	0.156161	0.326353
	-0.180103	0.378294
	0.100502	0.496182
	0.139561	0.408236
	0.0050865	0.258174
	0.0299183	0.349645
	0.077184	0.318753
	0.0181728	0.31232
	-0.0913855	0.312471
	-0.0492435	0.311654
	0.071875	0.283614
	-0.12354	0.325498
	0.0777354	0.240556
	0.150464	0.319314
	0.0216431	0.567648
	0.0506059	0.475327
	-0.0280065	0.371057
	-0.0673945	0.215282
	0.0852654	0.324719
	-0.028979	0.330751
	-0.0538996	0.225979
	-0.0812856	0.399367
	0.0214453	0.331624
	-0.0856616	0.400365
	0.077025	0.260935
	0.0190147	0.295517
	-0.0454524	0.308763
	0.0113036	0.271522
	0.0166012	0.153619
	0.0365102	0.294111
	-0.0344774	0.257774
	-0.0507626	0.251197
	-0.0682455	0.308929
	0.0601616	0.258414
	0.018025	0.347125
	-0.0754414	0.286017
	-0.0604059	0.291772
	0.0500622	0.249578
	0.0464518	0.437308
	0.0520987	0.371852
	0.0459899	0.439959
	-0.00870473	0.261632
	-0.0238914	0.377415
	-0.0658624	0.331991
	-0.096352	0.256249
	-0.164246	0.254807
	-0.135137	0.229634
	0.0270414	0.242617
	0.0598788	0.247901
	0.0640984	0.258286
	0.0501013	0.227811
	0.145708	-0.0139355
	-0.0101344	0.224086
	-0.0225068	0.320582
	-0.136437	0.350478
	0.0140636	0.203935
	0.0878964	0.280237
	0.0515425	0.31848
	0.199975	0.230145
	-0.0385634	0.324988
	-0.0740025	0.414976
	0.186991	0.346768
	-0.288024	0.270227
	0.0781061	0.347969
	-0.0842278	0.267411
	-0.0416822	0.223474
	0.0518857	0.238755
	0.105195	0.598775
	-0.038627	0.344253
	-0.164706	0.326808
	0.0588331	0.31525
	0.0500589	0.227936
	-0.0506077	0.189276
	0.102353	0.427555
	0.0790985	0.140339
	-0.0949439	0.234551
	-0.105393	0.121669
	-0.0247475	0.358162
	0.0682998	0.176145
	-0.0681034	0.288266
	-0.11708	0.150728
	0.0065867	0.252286
	-0.11708	0.181409
	0.384888	0.179653
	-0.00167607	0.370555
	0.0158447	0.415517
	0.0212549	0.403593
	-0.0323013	0.418449
	-0.0553506	0.398267
	0.0173803	0.408935
	-0.0170547	0.305158
	-0.084491	0.350705
	0.00293215	0.36551
	0.0383134	0.440715
	0.102987	0.558828
	-0.0628847	0.423115
	-0.0934535	0.343081
	-0.0313978	0.335668
	-0.0244306	0.319218
	0.0117479	0.453993
	0.0383388	0.294022
	0.0189731	0.315499
	0.113634	0.30521
	0.0216336	0.311919
	0.0890754	0.330586
	-0.0709704	0.494602
	0.0508319	0.37754
	-0.0541188	0.408316
	-0.0122431	0.454814
	-0.0738426	0.286437
	0.122503	0.343529
	-0.0341338	0.403638
	0.0724406	0.358494
	-0.111438	0.293497
	-0.00855336	0.340945
	0.0193884	0.3044
	0.0241194	0.364571
	-0.0519145	0.425781
	-0.0934006	0.335531
	0.067104	0.34525
	0.0794975	0.444046
	0.190602	0.388378
	-0.334459	0.365269
	0.129513	0.324266
	0.0394378	0.471182
	0.00239378	0.66279
	0.00395105	0.41362
	-0.0153332	0.383805
	-0.0300845	0.481142
	-0.0214342	0.410815
	0.0354169	0.306844
	0.011972	0.33636
	0.0454551	0.285426
	-0.0396353	0.322646
	-0.0284193	0.213167
	0.0350524	0.322214
	-0.0134753	0.406701
	-0.0206577	0.350764
	-0.0236979	0.250183
	-0.0343769	0.263525
	-0.0337426	0.461814
	0.112011	0.204631
	0.0251784	0.388301
	-0.0500112	0.148388
	0.0321864	0.622272
	-0.00148475	0.276068
	0.0135026	0.561579
	-0.0275082	0.48581
	-0.0171982	0.536626
	-0.251134	0.41515
	0.0507612	0.391452
	-0.0170242	0.335379
	0.0745718	0.465568
	0.0652337	0.401218
	0.0648755	0.363906
	0.0601384	0.405642
	-0.0150167	0.165477
	-0.00379713	0.140488
	-0.0495214	0.287358
	-0.0452734	0.344613
	0.0234753	0.244532
	0.06325	0.457064
	0.0295801	0.251503
	-0.0496166	0.12865
	-0.0675603	0.302775
	-0.00862753	0.348817
	0.0869312	0.307581
	0.0968146	0.285958
	-0.0260254	0.33839
	-0.0732935	0.315507
	0.0297973	0.328623
	-0.0311803	0.339189
	0.0210697	0.366081
	-0.0113338	0.420155
	-0.0157263	0.298267
	0.00325884	0.32684
	-0.00686458	0.49356
	0.0302227	0.235512
	-0.0185942	0.22723
	0.0318449	0.206513
	0.0447986	0.428882
	0.0117889	0.216233
	-0.064898	0.395229
	-0.0324229	0.244685
	0.0958748	0.128904
	0.0370164	0.208544
	0.0253552	0.181859
	0.030216	0.325575
	-0.029236	0.636225
	-0.100735	0.318456
	0.0770458	0.179611
	0.0609363	0.227834
	-0.0656688	0.149463
	-0.010764	0.227869
	0.0340272	0.417549
	-0.0216064	0.240182
	0.00763754	0.360631
	-0.0495987	0.290509
	-0.0153747	0.280088
	-0.0293221	0.29433
	-0.041006	0.623327
	-0.0686099	0.401792
	0.0416932	0.677524
	0.0221194	0.39153
	-0.110816	0.39358
	-0.0348249	0.365836
	0.0616906	0.246325
	-0.0129026	0.358298
	0.0186414	0.262081
	-0.00711799	0.368421
	0.0852199	0.362293
	0.106138	0.481848
	-0.04004	0.433837
	-0.0597201	0.404389
	0.0563091	0.51016
	0.00146423	0.148641
	-0.112997	0.327842
	0.033064	0.228448
	-0.0207624	0.191195
	0.0898634	0.25537
	-0.0323009	0.429845
	-0.00178076	0.334076
	-0.0730006	0.254541
	0.0538724	0.384407
	0.0229774	0.284467
	-0.0110158	0.261152
	-0.0642529	0.439449
	0.0532642	0.200161
	0.074098	0.399982
	-0.0100685	0.414458
	-0.0235898	0.223432
	-0.0696307	0.377664
	0.0326361	0.302361
	-0.0633284	0.459901
	0.0697778	0.174484
	-0.0288562	0.178024
	-0.119915	0.126231
	-0.0751076	0.365207
	0.0363913	0.315251
	0.018824	0.217828
	0.0524712	0.243636
	-0.00142478	0.33425
	0.10706	0.232068
	-0.000310084	0.136097
	-0.0388732	0.347445
	-0.00255616	0.0340874
	0.0241498	0.238
	0.0353212	0.422997
	-0.0429831	0.495042
	0.0231835	0.0876539
	-0.0199354	0.396874
	-0.014208	0.218732
	-0.0193798	0.483018
	0.0756366	0.210377
	0.0288851	0.150271
	-0.0577636	0.259884
	-0.0472506	0.206091
	0.00945131	0.225108
	0.0118492	0.309393
	-0.0187018	0.250638
	-0.0380556	0.389934
	0.0575491	0.311976
	-0.00594221	0.348176
	0.0396237	0.270248
	0.094757
	0.0358046
	0.0490787
	-0.0506359
	0.040552
	-0.00638581
	-0.113804
	0.000672223
	-0.037825
	0.110273
	-0.00243737
	0.123346
	-0.0779444
	0.0455819
	-0.0625214
	0.0727199
	-0.220374
	-0.0117479
	0.0388348
	-0.0279441
	0.0332822
	-0.0511022
	-0.000917992
	-0.083208
	-0.0244843
	-0.0196606
	0.0131396
	-0.0201215
	-0.0226317
	0.0101313
	0.0316543
	-0.0156252
	0.0218796
	-0.0407691
	0.0290487
	-0.0113701
	0.166772
	-0.0863855
	0.0756223
	-0.00525374
	0.0811917
	-0.0530807
	-0.048169
	-0.0732436
	-0.0527499
	0.0132742
	-0.00881036
	-0.0198329
	0.000151373
	-0.0692138
	-0.0884337
	0.0405693
	0.0396396
	-0.0741536
	0.0726109
	-0.0239095
	0.0762493
	0.0338423
	0.106184
	0.0478844
	-0.049418
	0.00943238
	0.0329859
	-0.0779561
	-0.00597022
	-0.015731
	0.028114
	-0.027396
	0.0167069
	-0.0492278
	-0.0271586
	-0.0241089
	0.027487
	0.0194266
	0.0111038
	0.0298163
	0.00155574
	-0.00798841
	0.0780213
	0.0303052
	-0.0404525
	-0.0952398
	-0.0723925
	0.0389506
	0.0316859
	-0.0381967
	-0.0121468
	0.145055
	0.00449675
	0.0201994
	-0.112452
	-0.160533
	0.0387973
	0.0448796
	0.0045325
	0.0147434
	0.0234039
	0.0425117
	0.0417822
[truncated: 36,001 more rows]

## Sheet: Figure 2c
Figure 2c			Rcamp+	Rcamp+ & insulin+	labeling accuracy
	# of cells	mice 1	281	281	1
		mice 2	116	112	0.965517
		mice 3	201	197	0.9801
		total	598	590
			Rcamp+	Rcamp+ & glucagon+
		mice 1	10	0	0
		mice 2	223	4	0.0179372
		mice 3	228	0	0
		total	461	4
			Rcamp+	Rcamp+ & somatostatin+
		mice 1	20	0	0
		mice 2	55	2	0.0363636
		mice 3	430	2	0.00465116
		total	505	4
			GCaMP6f+	GCaMP6f+ & glucagon+
	# of cells	mice 1	178	170	0.955056
		mice 2	191	187	0.979058
		mice 3	570	552	0.968421
		total	939	909
			GCaMP6f+	GCaMP6f+ & insulin+
		mice 1	90	2	0.0222222
		mice 2	56	0	0
		mice 3	407	2	0.004914
		total	553	4
			GCaMP6f+	GCaMP6f+ & somatostatin+
		mice 1	733	11	0.0150068
		mice 2	132	6	0.0454545
		mice 3	130	4	0.0307692
		total	995	21

## Sheet: Figure 2d
Figure 2d	3G							10G
	GCaMP6f			RCaMP1.07				GCaMP6f			RCaMP1.07
	600 nm emission	525 nm emission		600 nm emission	525 nm emission			600 nm emission	525 nm emission		600 nm emission	525 nm emission
	139.082	150.105		139.553	140.249			139.169	175.783		141.763	139.751
	138.728	149.954		139.732	140.293			139.7	171.078		141.788	139.837
	139.151	149.4		139.323	140.434			139.483	182.43		147.23	139.87
	138.501	149.618		139.288	140.672			139.721	149.87		145.056	139.713
	139.352	148.785		139.243	140.218			139.288	149.645		144.022	139.918
	139.62	149.508		140.213	140.422			139.535	149.652		142.418	139.545
	139.217	149.24		139.503	140.165			139.6	149.625		142.542	139.829
	139.263	149.774		139.694	140.254			139.387	150.023		142.346	140.083
	139.009	150.094		139.381	140.577			139.368	169.357		142.335	139.712
	139.199	156.039		139.163	139.945			139.149	190.6		141.842	139.654
	139.039	161.423		139.346	140.644			140.007	179.233		141.166	139.715
	139.217	163.876		139.459	140.398			139.629	168.59		141.588	140.025
	139.419	161.492		139.539	140.701			139.087	171.7		148.44	139.848
	139.478	163.977		139.611	140.356			139.453	149.204		145.412	140.237
	139.883	157.304		139.552	141.094			140.101	149.419		143.71	139.484
	139.529	152.792		139.668	140.724			139.467	149.302		143.309	139.831
	139.046	150.641		138.984	140.806			139.089	148.522		141.895	139.284
	139.064	151.35		140.042	140.409			139.776	149.897		142.473	139.657
	139.057	149.197		139.726	140.387			139.68	202.018		142.489	139.343
	138.648	150.098		139.566	140.818			139.133	186.702		141.962	140.229
	138.991	149.593		140.02	140.727			139.908	174.927		142.937	140.578
	139.469	150.421		139.79	140.699			139.492	162.684		146.019	140.265
	138.863	149.778		139.522	140.103			139.556	158.419		147.69	139.871
	139.389	148.945		139.467	140.301			139.236	149.396		144.751	139.547
	139.085	148.611		139.193	140.265			139.229	149.22		142.881	139.871
	139.382	149.59		139.699	140.146			139.412	149.442		142.293	139.942
	139.119	149.105		139.594	140.246			139.295	149.856		141.925	139.74
	139.68	150.828		139.845	140.475			140.86	150.078		141.785	139.934
	139	149.435		139.393	140.171			139.181	197.847		141.803	140.276
	139.22	152.366		139.5	140.423			139.908	179.133		141.749	139.784
	139.659	154.741		140.597	140.266			139.993	171.643		141.947	139.542
	139.245	150.762		139.089	140.453			139.757	163.79		141.848	139.685
	139.341	148.748		139.547	140.498			139.693	173.147		148.086	139.486
	139.439	149.455		139.379	140.127			139.947	150.183		145.077	140.279
	139.05	149.503		139.531	140.187			139.38	150.101		143.757	139.766
	138.684	149.682		139.533	140.47			139.84	149.989		143.577	139.685
	139.165	149.147		139.867	140.969			139.634	149.419		142.596	139.909
	138.719	149.089		139.873	140.303			138.876	150.11		142.047	139.699
	139.611	156.254		139.707	141.238			139.293	184.181		142.334	140.005
	138.975	164.826		139.48	140.304			139.483	184.927		142.884	140.343
	138.556	156.812		138.994	140.607			138.924	176.192		141.473	139.221
	139.59	154.201		139.776	140.509			139.426	167.478		141.608	139.378
	139.316	153.405		139.701	140.828			139.33	175.62		148.777	140.525
	139.579	153.787		139.787	140.608			139.433	149.881		145.094	139.276
	138.824	155.867		139.384	140.795			139.371	150.389		143.212	139.864
	139.682	157.682		139.317	140.712			139.567	149.011		142.799	139.489
	139.556	158.721		140.03	140.528			139.776	149.86		142.138	139.577
	139.567	154.881		139.555	140.862			139.471	149.938		141.672	139.882
	139.462	153.746		139.519	139.782			138.847	186.073		141.738	140.13
	139.055	154.957		139.221	140.519			139.645	194.06		142.304	139.745
	139.121	149.849		139.453	140.42			139.412	182.007		141.71	139.622
	139.453	150.114		139.958	140.498			139.094	169.938		142.111	140.193
	139.316	149.998		139.646	140.765			139.288	163.842		140.978	140.555
	139.265	150.128		139.911	140.412			139.062	160.867		141.699	139.683
	138.741	151.016		139.235	140.746			139.517	179.691		147.582	140.219
	139.103	152.21		140.1	141.013			139.494	151.275		144.47	139.745
	138.769	149.206		139.216	140.763			139.055	149.167		143.489	140.168
	139.435	151.028		139.381	140.18			139.741	148.693		142.803	139.629
	139.288	151.357		140.185	140.509			139.307	149.421		142.528	140.378
	139.838	150.373		139.87	140.591			139.195	149.979		142.196	140.414
	139.794	157.261		139.897	140.619			139.835	167.638		142.003	139.605
	139.364	157.545		139.329	140.411			139.547	195.881		141.981	139.897
	139.881	151.325		139.903	139.945			139.41	176.606		141.864	140.083
	138.867	150.325		139.594	140.459			139.746	171.632		141.535	139.918
	139.867	149.494		139.257	139.967			139.478	166.492		141.677	139.067
	139.135	149.856		139.122	140.815			139.705	162.698		141.127	139.82
	139.334	149.151		140.119	140.378			139.645	160.998		144.431	140.147
	139.426	149.918		139.535	140.304			139.664	153.327		147.282	140.262
	139.563	153.082		139.163	140.619			139.119	149.025		144.053	139.605
	139.634	153.231		139.329	140.312			139.162	150.03		142.596	139.939
	138.604	150.893		138.929	140.259			139.51	149.41		142.422	139.76
	139.455	148.645		139.34	140.381			139.35	149.87		142.224	139.715
	138.941	148.625		139.831	140.252			139.567	149.851		141.944	139.759
	139.368	148.419		139.433	140.582			139.634	178.824		141.519	140.13
	139.517	147.716		140.111	139.995			139.641	186.625		141.988	139.607
	139.497	147.872		139.655	140.398			139.744	173.16		141.331	139.367
	138.991	148.906		139.519	141.188			140.352	166.677		141.52	140.223
	139.188	149.531		139.44	140.803			139.24	160.096		141.876	139.864
	139.334	149.801		139.677	140.387			138.76	156.657		141.378	139.817
	139.261	149.03		139.744	140.914			139.229	183.188		146.337	139.94
	139.65	149.6		139.975	140.484			139.252	152.625		146.732	139.633
	138.97	148.94		139.574	140.089			139.375	149.714		144.296	139.839
	139.709	149.133		139.812	141.183			139.613	148.737		142.868	139.571
	139.961	149.066		140.139	141.089			139.192	149.735		142.304	139.824
	139.554	149.556		140.224	140.774			138.913	149.549		141.762	139.618
	139.419	152.167		139.729	140.426			139.659	149.792		141.812	140.1
	139.773	151.245		139.729	140.315			139.089	178.698		142.02	139.871
	139.156	151.101		139.524	140.326			139.62	186.799		141.335	139.549
	139.755	154.268		139.824	140.439			138.833	176.176		141.292	139.528
	139.588	151.144		139.823	141.174			139.684	167.3		143.981	140.136
	139.263	151.947		139.629	140.892			139.41	158.918		150.067	139.853
	139.352	158.005		139.95	140.696			139.149	149.405		144.848	139.933
	139.135	157.268		139.613	140.74			138.826	149.462		143.414	139.961
	138.959	154.208		138.831	140.697			139.382	149.316		142.591	140.273
	139.654	154.84		140.016	140.056			139.776	148.851		142.89	139.317
	139.405	151.41		139.82	140.444			139.277	150.005		142.096	139.82
	139.721	151.153		139.58	141.017			139.014	190.174		141.834	139.867
	140.064	159.835		139.774	140.578			139.222	190.295		141.564	139.379
	139.142	156.675		139.511	140.77			139.231	184.259		142.11	139.962
	139.362	167.362		139.619	140.594			139.082	175.984		147.494	139.707
	138.929	165.529		139.575	140.79			139.062	153.57		148.304	139.867
	139.517	156.664		140.035	140.69			139.471	148.927		146.019	139.917
	138.629	157.995		139.417	140.909			139.066	149.085		144.212	139.138
	139.767	151.746		140.031	139.97			138.81	149.764		143.47	139.425
	139.19	151.384		139.415	141.025			139.252	149.595		141.555	139.851
	139.265	151.682		139.535	141.268			139.68	155.08		143.006	139.799
	139.966	150.957		140.012	140.594			139.586	212.423		142.422	139.265
	139.332	149.442		139.152	140.881			139.204	192.384		142.086	139.472
	140.206	150.481		140.547	140.777			138.92	179.124		142.306	140.047
	139.238	150.675		139.71	140.428			139.659	184.03		146.103	139.694
	139.24	158.622		140.017	140.223			139.384	165.382		151.324	140.089
	138.844	152.412		139.418	140.318			139.664	150.245		146.124	139.951
	140.071	153.757		140.273	141.298			139.007	149.057		144.936	139.212
	139.128	163.911		140.027	141.296			139.616	149.208		142.5	138.917
	139.124	159.41		139.367	140.892			139.041	148.97		141.796	140.293
	139.382	157.249		139.575	140.683			139.172	149.815		142.147	139.944
	139.275	163.05		139.815	140.81			139.151	211.874		142.483	140.224
	139.149	164.103		139.444	140.997			139.522	190.055		142.512	139.771
	139.673	161.655		138.929	140.95			139.382	186.378		141.933	139.376
	139.112	159.529		139.204	140.116			139.467	178.339		148.06	139.738
	139.247	163.842		139.84	140.823			139.014	161.384		150.823	139.991
	138.993	158.224		139.321	140.331			139.616	149.853		145.981	139.354
	139.037	154.394		139.08	140.625			138.584	148.655		144.611	139.279
	139.588	151.124		139.619	140.629			140.526	150.128		143.389	140.265
	139.838	152.41		139.456	140.408			139.126	150.179		143.334	139.966
	139.785	153.275		139.878	140.685			139.458	152.339		142.82	139.917
	138.931	154.513		139.594	140.884			139.801	205.677		142.646	139.875
	139.567	150.796		139.58	140.719			139.254	194.774		142.093	140.157
	139.46	150.298		139.299	140.298			139.359	188.595		142.036	139.646
	139.16	150.055		139.368	140.371			139.723	188.593		154.003	139.621
	139.105	149.657		139.488	140.365			139.531	149.847		146.988	139.335
	139.828	148.561		139.873	140.522			138.934	149.311		145.889	139.901
	139.886	148.812		139.892	140.18			139.293	148.821		143.658	139.257
	139.277	148.43		140.014	140.39			139.135	149.851		142.867	139.639
	139.533	148.06		138.759	139.476			140.048	149.371		142.815	139.882
	139.279	148.721		139.895	140.693			139.471	198.387		142.873	140.306
	139.874	148.641		140.03	140.724			139.691	197.448		141.915	140.119
	139.883	148.812		139.994	140.37			139.259	188.904		142.517	139.821
	139.22	149.904		139.622	139.911			139.364	180.089		143.32	140.15
	138.833	150.558		139.503	140.4			139.572	173.423		153.041	140.019
	139.24	156.19		139.897	140.034			139.101	148.966		147.002	140.506
	139.403	151.593		139.205	140.983			139.844	149.4		145.407	139.632
	139.563	153.771		139.928	140.24			139.082	148.698		143.763	140.022
	138.895	156.334		139.456	139.94			139.375	149.719		142.528	139.95
	139.78	158.323		139.508	140.238			139.474	149.847		143.1	139.663
	139.117	156.533		139.619	140.951			138.986	202.597		141.701	140.263
	139.037	162.533		139.823	140.423			138.95	193.622		142.003	139.892
	139.92	158.238		139.105	140.528			140.22	186.421		142.763	140.139
	138.513	153.147		138.815	139.867			139.49	181.625		149.172	139.951
	139.979	155.84		139.448	140.226			139.954	151.503		149.335	140.074
	138.773	150.735		139.97	140.486			140.252	149.206		145.912	139.723
	139.572	149.014		140.412	141.174			139.439	149.412		144.364	139.639
	139.13	148.453		139.683	140.281			139.732	149.762		142.986	139.831
	139.421	148.879		139.566	140.498			139.975	149.403		143.23	140.127
	138.906	148.92		139.237	140.334			139.817	166.515		142.644	139.837
	138.936	148.963		139.486	140.936			139.146	202.833		141.87	139.738
	139.126	148.934		139.426	140.498			140.54	187.217		142.141	140.475
	139.062	149.979		139.354	140.429			139.373	183.904		142.558	139.983
	139.238	149.076		139.45	140.207			139.627	166.906		151.666	140.229
	139.268	148.583		139.11	140.856			139.346	149.558		146.243	139.745
	139.398	148.911		139.71	140.335			139.3	149.144		144.821	140.168
	139.375	149.977		140.006	140.292			139.503	149.403		143.618	140.013
	139.263	155.076		139.94	140.578			139.86	150.208		143.489	140.248
	139.231	149.959		139.748	140.784			139.46	149.865		142.831	139.97
	139.4	150.103		139.691	140.745			139.815	207.35		142.541	140.328
	140.133	152.693		139.733	140.102			139.648	196.24		142.4	139.95
	139.053	150.064		139.959	140.332			138.895	182.844		142.382	139.461
	139.284	150.547		138.958	140.364			139.181	176.636		142.002	139.712
	139.439	155.579		139.569	140.245			139.503	167.011		151.708	139.6
	138.73	160.009		139.533	140.832			139.803	149.366		145.502	140.154
	140.005	159.3		139.81	140.687			138.952	148.339		144.491	139.936
	139.481	155.314		139.652	140.589			139.027	149.474		142.364	139.77
	139.135	150.05		139.638	140.42			138.462	149.053		142.467	140.094
	139.297	149.536		139.183	139.826			139.416	149.696		142.306	140.235
	139.554	149.659		139.582	140.828			139.192	189.101		142.326	139.373
	139.439	153.043		139.469	139.975			139.643	186.904		142.445	140.259
	139.652	151.906		139.549	140.611			139.293	184.204		141.301	139.843
	138.838	150.87		139.525	139.878			139.4	175.471		142.028	139.705
	139.38	157.128		139.594	140.19			139.307	190.41		148.74	140.249
	139.888	158.803		139.948	140.089			138.609	151.629		145.94	139.831
	139.943	165.604		139.613	139.944			140.085	150.371		144.657	139.895
	139.844	150.657		139.535	140.473			139.085	148.902		144.676	140.459
	139.73	149.673		138.491	140.276			139.721	149.421		144.243	139.654
	139.35	148.881		139.636	140.699			139.199	149.176		144.458	139.997
	139.449	152.684		139.469	140.393			139.586	150.213		149.382	140.386
	139.089	149.327		138.875	140.309			139.064	149.893		150.512	140.605
	139.611	151.076		139.647	140.511			139.009	149.966		146.84	139.817
	139.497	153.677		139.712	140.285			139.462	149.526		145.318	139.959
	139.11	158.147		139.488	140.31			139.872	150.208		143.542	139.867
	140.053	154.199		139.771	140.204			139.167	155.812		143.102	140.092
	139.558	153.65		139.577	140.677			139.618	229.478		142.826	140.839
	139.373	150.719		139.605	139.889			139.863	208.602		142.669	140.255
	139.435	152.872		139.726	140.202			139.366	199.542		142.719	140.088
	139.181	153.124		139.122	139.674			139.277	192.103		142.003	140.21
	139.657	151.682		139.318	140.183			139.151	186.931		153.854	139.911
	139.38	150.375		139.807	140.172			140.396	149.147		146.005	139.339
	139.751	150.298		139.895	140.514			139.831	149.966		144.95	139.553
	139.005	150.451		139.712	141.243			140.272	149.62		144.697	139.94
	138.462	149.199		139.265	140.66			140.03	150.096		143.312	139.92
	139.272	149.462		139.561	141.086			139.627	149.462		142.42	139.144

## Sheet: Figure 2e
Figure 2e		mean Ca2+		single cell Ca2+
	time (s)	beta cell	alpha cell	α cell 1	α cell 2	α cell 3	α cell 4	α cell 5	α cell 6	α cell 7	α cell 8	α cell 9	α cell 10	α cell 11	α cell 12	α cell 13	α cell 14	α cell 15	α cell 16	α cell 17	α cell 18	α cell 19	α cell 20	α cell 21	α cell 22	α cell 23	α cell 24	α cell 25	α cell 26	α cell 27	α cell 28	α cell 29	α cell 30	α cell 31	α cell 32	α cell 33	α cell 34	α cell 35	α cell 36	α cell 37	α cell 38	α cell 39	α cell 40	α cell 41	α cell 42	α cell 43	α cell 44	α cell 45	α cell 46
	0	0.0776943	0.185994	0.321022	0.079963	0.0910961	0.131467	0.136573	0.122625	0.17652	0.145356	0.0660199	0.142834	0.0670507	0.136628	0.0415842	0.155081	0.1142	0.220227	0.181568	0.13515	0.141637	0.185287	0.0967023	0.0552196	0.12667	0.185553	0.10937	0.108828	0.0722819	0.0975142	0.0858539	0.106158	0.117027	0.0646845	0.234832	0.298357	0.211376	0.0450666	0.216823	0.235372	0.128577	0.145603	0.208438	0.199207	0.124152	0.0827173	0.168294	0.0163593
	3	0.0935708	0.190509	0.362162	0.079963	0.08449	0.166983	0.100353	0.132659	0.0752677	0.190877	0.158195	0.110348	0.410049	0.157894	0.161314	0.268082	0.0772008	0.233827	0.109646	0.15355	0.31891	0.13186	0.11878	0.165562	0.169501	0.214028	0.0469852	0.0799533	0.173825	0.0597626	0.109305	0.175448	0.0806922	0.0306498	0.0629227	0.268707	0.12163	0.172409	0.237329	0.112787	0.132009	0.242595	0.139895	0.268051	0.10405	0.168287	0.111819	0.0771471
	6	0.078514	0.191208	0.285627	0.169634	0.164853	0.234375	0.0904887	0.101996	0.182971	0.10136	0.0597434	0.125177	0.255747	0.0800307	0.276205	0.157279	0.0599113	0.0944807	0.180222	0.07627	0.293618	0.194079	0.120172	0.091353	0.140461	0.280491	0.0559644	0.120143	0.0923297	0.0497649	0.159203	0.246779	0.138708	0.0573692	0.0966573	0.255724	0.202716	0.10131	0.20878	0.253129	0.040524	0.175284	0.0939419	0.268625	0.177968	0.285484	0.11851	0.0363324
	9	0.0913196	0.180512	0.39311	0.162939	0.169143	0.0490892	0.0718654	0.0942103	0.0962881	0.0876345	0.12206	0.166838	0.176022	0.113527	0.326876	0.123674	0.117589	0.148008	0.206394	0.113755	0.129066	0.107175	0.0740947	0.151552	0.117918	0.229337	0.10444	0.118875	0.120891	0.224686	0.097317	0.125577	0.127636	0.11459	0.144954	0.248004	0.233287	0.217998	0.22284	0.123163	0.214178	0.160654	0.0844077	0.221991	0.193203	0.0800008	0.0332797	0.148155
	12	0.100513	0.165091	0.274045	0.134722	0.194682	0.0737767	0.0718654	0.0295145	0.0789099	0.0622431	0.117667	0.120388	0.106245	0.132415	0.265208	0.177756	0.0546554	0.151499	0.184394	0.0495687	0.163749	0.144202	0.130315	0.0841402	0.0295375	0.256867	0.106905	0.140871	0.0665834	0.101433	0.0593312	0.215799	0.136852	0.169702	0.059525	0.253736	0.167684	0.129074	0.224927	0.0481783	0.0804525	0.204966	0.0808002	0.229367	0.236793	0.196519	0.148381	0.0864323
	15	0.0852854	0.223587	0.302954	0.178482	0.093003	0.218697	0.0554517	0.18114	0.108567	0.641517	0.110224	0.0947111	0.143014	0.0889993	0.192544	0.169905	0.148295	0.177318	0.175513	0.127448	0.140122	0.0619484	0.125675	0.0629179	0.0594397	0.201744	0.0172307	0.135259	0.197649	0.100314	0.10878	0.126635	0.22802	0.0948136	0.110086	0.207008	0.222791	0.166774	0.217682	0.261365	0.126125	0.240066	0.098752	0.11102	0.167741	0.148689	0.0625926	0.221435
	18	0.0887147	0.23098	0.235406	0.107064	0.202719	0.163431	0.0642109	0.163321	0.153314	0.413833	0.14071	0.0883062	0.125495	0.157894	0.180315	0.144591	0.119041	0.192445	0.188161	0.17195	0.174805	0.142427	0.103133	0.147252	0.169501	0.248992	0.0515042	0.211926	0.0989894	0.066961	0.24454	0.198495	0.108739	0.0822908	0.126428	0.192388	0.187233	0.272807	0.233031	0.128404	0.0235018	0.192804	0.134484	0.180438	0.194685	0.255215	0.143362	0.189438
	21	0.0904446	0.247859	0.304251	0.150823	0.15491	0.210294	0.0219929	0.0184375	0.16705	0.842741	0.0560671	0.104347	0.0760079	0.16496	0.143015	0.234477	0.0949743	0.191427	0.237208	0.0982644	0.206912	0.163561	0.157431	0.155436	0.147423	0.257749	0.455392	0.176716	0.0794222	0.0942349	0.225285	0.121875	0.133139	0.0478841	0.157816	0.267947	0.130289	0.23439	0.234751	0.135036	0.0730973	0.266858	0.180437	0.180438	0.185374	0.16557	0.0432365	0.0117501
	24	0.0797027	0.23581	0.301749	0.0943104	0.137407	0.199466	0.40456	0.158344	0.160598	0.164952	0.0946228	0.194477	0.0684363	0.107888	0.260282	0.178636	0.106524	0.273755	0.225973	0.0941565	0.241594	0.157644	0.170824	0.15398	0.223338	0.300209	0.907755	0.0994144	0.121852	0.0863966	0.0358805	0.145526	0.175043	0.0237685	0.108388	0.231746	0.280653	0.0778498	0.197667	0.0882913	0.0439564	0.317852	0.166694	0.127494	0.169152	0.212721	0.153319	0.0762119
	27	0.0762409	0.220431	0.293966	0.079963	0.25332	0.129129	0.94866	0.167816	0.284848	0.164419	0.0361616	0.103135	0.149893	0.0790795	0.14671	0.107531	0.0637842	0.184881	1.03757	0.14405	0.241064	0.53045	0.14868	0.0610453	0.157036	0.292775	0.466777	0.208125	0.0899267	0.20525	0.157105	0.117719	0.197587	0.0775793	0.026923	0.271573	0.231451	0.124054	0.267598	0.0109535	0.115478	0.167758	0.142901	0.113807	0.212741	0.113666	0.0559813	0.131856
	30	0.110584	0.20149	0.293318	0.160707	0.286419	0.17244	0.416002	0.11821	0.0717296	0.179211	0.194868	0.152009	0.160533	0.0281218	0.257291	0.206085	0.158392	0.217682	0.588073	0.198138	0.220543	0.293325	0.224193	0.133728	0.0401459	0.201303	0.356738	0.159155	0.0904073	0.0908756	0.155607	0.157011	0.263891	0.0667923	0.133142	0.229758	0.194056	0.122619	0.314935	0.250241	0.0750587	0.201594	0.0778798	0.179291	0.153493	0.0705901	0.121218	0.0725379
	33	0.103222	0.243136	0.280438	0.199525	0.375295	0.156155	0.123395	0.0529527	0.214086	0.159615	0.144476	0.118773	0.322753	0.192817	0.291512	0.107531	0.0940061	0.151499	0.242322	0.114953	0.285742	0.125351	0.269807	0.144825	0.0925908	0.261718	0.221405	0.240168	-0.0254854	0.131986	0.10406	0.216328	0.360629	0.119735	0.133142	0.260227	0.30204	0.232955	0.273124	0.239758	0.136843	0.140184	0.138091	0.179291	0.178462	0.254536	0.138424	0.152297
	36	0.112176	0.236803	0.364757	0.629549	0.238678	0.135712	0.288322	0.160511	0.165593	0.137426	-0.0130641	0.737447	0.233428	0.597149	0.252364	0.229201	0.0652365	0.0727351	0.29184	0.0322813	0.285742	0.155953	0.191509	0.073529	0.10963	0.235007	0.31149	0.134625	0.119037	0.15862	0.119194	0.159656	0.238165	0.0780132	0.176989	0.27321	0.272453	0.199455	0.166539	0.243502	0.0828342	0.243859	0.147024	0.248709	0.211824	0.224848	0.351341	0.141141
	39	0.0836938	0.252783	0.333902	0.2554	0.127055	0.246416	0.607285	0.138839	0.0464427	0.157022	0.18366	1.36137	0.0832331	0.511744	0.219991	0.236236	0.0844623	0.424738	0.306843	0.163049	0.24788	0.160011	0.178183	0.0595889	0.110094	0.299327	0.38526	0.171647	0.115192	0.11583	0.129534	0.13132	0.145604	0.130522	0.280863	0.20619	0.21505	0.182449	0.16439	0.230879	0.129558	0.196176	0.128557	0.136591	0.162804	0.212721	0.63515	-0.0263258
	42	0.0953643	0.237537	0.253475	0.246553	0.120858	0.154336	0.390829	0.068043	0.194522	0.102427	0.132641	1.53286	0.128267	0.370218	0.157091	0.228384	0.214548	0.663139	0.500743	0.114953	0.0953686	0.0960166	0.170824	0.010417	0.102271	0.218375	0.504689	0.111363	0.0718013	0.0569632	0.155607	0.146055	0.0263228	0.0775793	0.191551	0.272801	0.150364	0.178863	0.217252	0.0875425	0.142237	0.225436	0.0999545	0.206583	0.212741	0.168287	0.318204	0.0673943
	45	0.0852266	0.233082	0.296561	0.0743835	0.135091	0.157368	0.24997	-0.00275318	0.297855	0.0701732	0.108341	1.40101	0.0873406	0.151236	0.170551	0.180395	0.214548	0.496447	0.702112	0.0768691	0.128536	0.133635	0.165719	0.104391	0.060368	0.172009	0.549937	0.135259	0.107091	0.0925553	0.0676477	0.144997	0.207731	0.0405689	0.0904281	0.269935	0.159483	0.0749813	0.162732	0.28062	0.131029	0.207856	0.156558	0.209451	0.273047	0.207288	0.18542	0.14722
	48	0.0875874	0.191459	0.223176	0.114237	0.0821063	0.118301	0.0926982	0.107053	0.12376	0.0701732	0.0903189	0.771491	0.00588407	0.0851944	0.10334	0.294213	0.19636	0.286846	1.04786	0.0869677	0.0685618	0.103709	0.103597	0.0249119	0.0534726	0.210941	0.296407	0.110095	0.190509	0.134226	0.0109312	0.126106	0.164434	0.138705	0.107821	0.346722	0.219117	0.0870701	0.170345	0.233875	0.110574	0.207856	0.0157787	0.131509	0.106519	0.10086	0.209237	0.0678619
	51	0.0770208	0.171336	0.158871	0.139186	0.0764537	0.0972515	0.0993269	0.216298	0.225637	0.105096	0.0579501	0.508257	0.0512642	0.0658985	0.150933	0.212241	0.0978789	0.353537	0.261496	0.140456	0.193206	0.131268	0.0865587	-0.0228036	0.0368971	0.141833	0.316009	0.257818	0.206712	0.0747992	0.112376	0.150739	0.17186	-0.0102662	0.108954	0.244788	0.237355	0.0636096	0.175503	0.231628	0.141256	0.161076	-0.000283449	0.116675	0.20202	0.113666	0.0858517	0.0716027
	54	0.084052	0.173863	0.390516	0.0295876	0.270823	0.239746	0.0017124	-2.40803e-05	0.223451	0.0521781	0.198634	0.173243	0.115202	0.144169	0.191312	0.282467	0.0469788	0.244955	0.173225	0.147046	0.191616	0.170578	0.102205	0.103421	0.103199	0.313313	0.360435	0.190565	0.171903	0.0819976	0.203932	0.112429	0.200371	0.0625147	0.030887	0.281339	0.261497	0.104179	0.169977	0.01919	0.181605	0.177391	0.139895	0.396151	0.160335	0.150727	0.0670533	0.137467
	57	0.0969825	0.177557	0.397558	0.194503	0.366782	0.165164	0.0417209	0.119254	0.139578	0.134757	0.112107	0.111156	0.0760079	0.0904261	0.259666	0.241889	0.0580441	0.203063	0.147053	0.147046	0.18162	0.138285	0.0354429	0.15495	0.104591	0.305879	0.125685	0.189297	0.730701	0.0919954	0.0733418	0.099357	0.107811	0.0780132	0.0758664	0.207827	0.222791	0.137577	0.120061	0.164025	0.0546741	0.180703	0.0862115	0.170767	0.104544	0.209325	0.0664957	0.0896387
	60	0.0975481	0.219386	0.349931	0.0959843	0.242423	0.127916	0.178792	0.0100094	0.205345	0.532936	0.0809938	0.175262	0.26124	0.0885237	0.316496	0.154201	0.0570759	0.177318	0.0704218	0.303317	0.144287	0.141835	0.148216	0.127486	0.106846	0.281373	0.0987476	0.0793197	0.890946	0.0342483	0.19614	0.125577	0.111524	0.106406	0.0769181	0.253736	0.243718	0.146182	0.230514	0.114284	0.114007	0.223329	0.073671	0.188962	0.227976	0.207288	0.137309	0.179685
	63	0.0883311	0.228487	0.38857	0.0959843	0.0854434	0.0701385	0.120081	0.00390904	0.267573	1.6179	0.0977611	0.07792	0.259854	0.0917849	0.137561	0.166387	0.0791372	0.224736	0.128821	0.246833	0.171624	0.0766578	0.00872482	0.158279	0.145102	0.257749	0.124864	0.075518	0.24104	0.0586429	0.105633	0.147112	0.210052	0.183031	0.128046	0.286193	0.27652	0.052238	0.253968	0.16702	0.0522223	0.128444	0.176228	0.0648778	0.151025	0.134525	0.0488123	0.262249
	66	0.0857667	0.216815	0.226419	0.0578042	0.126102	0.148359	0.176582	0.0718958	0.268926	1.22399	0.118922	0.105963	0.231349	0.0767015	0.375173	0.223987	0.032594	0.068226	0.0853579	0.174945	0.274156	0.167619	0.101741	0.131786	0.051152	0.157582	0.078383	0.13897	0.0737237	0.107512	0.105633	0.129733	0.362021	0.0965494	0.0314533	0.231746	0.215509	0.161754	0.218542	0.198896	0.0459178	0.213756	0.082604	0.176422	0.23383	0.135883	0.0985965	0.110079
	69	0.0729146	0.1907	0.317131	0.0721516	0.093003	0.0443249	0.0182051	0.00728029	0.0962881	0.942248	0.0660199	0.181263	0.135442	0.172026	0.530355	0.235357	0.0892342	0.072226	0.126466	0.0483705	0.0996093	0.0866331	0.0782715	0.0138153	0.0663352	0.269151	0.172518	0.113897	0.12041	0.0825575	0.122266	0.116132	0.26946	0.0512938	0.162913	0.281339	0.255593	0.0970075	0.224497	0.163276	0.101818	0.189914	0.135085	0.140033	0.133392	0.208646	0.0531934	0.143947
	72	0.0939843	0.196873	0.312034	0.134722	0.167236	0.114663	0.0280691	0.00615654	0.0587219	0.494811	0.142593	0.0999042	0.102137	0.151711	0.531586	0.195658	0.0450424	0.212663	0.125053	0.141055	0.152693	0.124252	0.169895	0.0957223	0.148284	0.291011	0.185136	0.164134	0.0555983	0.130867	0.0426984	0.138649	0.185188	0.167966	0.206194	0.218763	0.235977	0.16032	0.157575	0.187023	0.121292	0.190336	0.114814	0.0387333	0.0785877	0.198556	0.062035	0.105938
	75	0.0848921	0.184757	0.306846	0.118143	0.143604	0.0587043	0.0647633	0.161073	0.101283	0.403768	0.1382	0.13441	0.100752	0.153138	0.543198	0.164691	0.0421378	0.0893897	0.244206	0.137546	0.170564	0.0637237	0.16068	0.0990512	0.0705122	0.239416	0.120345	0.118242	0.133318	0.109192	0.0582823	0.206882	0.2013	0.0306498	0.121331	0.202505	0.21459	0.0892215	0.256915	0.229382	0.167034	0.226279	0.0801989	0.151425	0.187772	0.200594	-0.00981345	0.0623176
	78	0.0623607	0.151223	0.366702	0.104274	0.124671	0.102622	0.0554517	0.0518289	0.117204	0.353443	0.102155	0.0919414	0.120695	0.0300243	0.485753	0.168586	0.142555	0.104081	0.235796	0.0489696	0.169049	0.0631319	0.0980283	0.143854	0.0856953	0.215351	0.166414	-0.0124641	-0.0345481	-0.00742234	0.0957436	0.0494858	0.112916	0.0835927	0.0387341	0.223676	0.183166	0.052238	0.226216	0.0719252	0.0887184	0.223329	0.254993	0.16167	0.195108	0.125114	0.00229405	0.0251769
	81	0.0824341	0.193767	0.276639	0.124201	0.193729	0.251787	-0.0387696	0.0306382	0.156228	0.361907	0.0971334	0.147219	0.115895	0.122495	0.468599	0.196538	0.0344613	0.222263	0.112472	0.0548747	0.148528	0.174128	0.116923	-0.043471	0.134958	0.270033	0.245466	0.213194	0.107571	0.134786	0.0941703	0.151268	0.163108	0.0835927	0.21574	0.26549	0.266089	0.216564	0.199816	0.115033	0.131519	0.22965	0.164375	0.128641	0.125562	0.150048	0.03551	0.1704
	84	0.0916108	0.198505	0.30944	0.155207	0.125148	0.0562789	0.174925	0.011695	0.105654	0.257596	0.115246	0.156452	0.0653681	0.135201	0.380099	0.158975	0.163164	0.156081	0.158222	0.0733603	0.163219	0.101342	0.119708	0.109662	0.0774076	0.304115	0.156203	0.144673	0.111416	0.11751	0.0895251	0.126635	0.16218	0.0672263	0.112918	0.242741	0.263334	-0.0601469	0.196378	0.201891	0.053203	0.269748	0.172706	0.192404	0.107929	0.24105	0.113492	0.0460852
	87	0.0867862	0.20373	0.33001	0.0118127	0.152594	0.0611297	0.209962	0.0902772	0.0499807	0.124692	0.0728344	0.104347	0.112431	0.180044	0.176005	0.225746	0.178102	0.173754	0.0951807	0.114354	0.0953686	0.0931424	0.195685	0.0875385	0.0405437	0.23633	0.453338	0.166035	0.0360311	0.0452859	0.15246	0.167514	0.187508	0.0565013	0.202796	0.264672	0.239192	0.0423006	0.213016	0.129795	0.0697349	0.181967	0.085009	0.048978	-0.0032304	0.151406	0.127909	0.0632528
	90	0.0747481	0.219631	0.43879	1.04363	0.336067	0.233163	0.011024	0.0730196	0.16705	0.0722319	0.0510459	0.0934994	0.183247	0.150828	0.0605861	0.29905	0.268837	0.15659	0.273203	0.0881658	0.225314	0.169394	0.0957742	0.0749854	0.227051	0.24685	0.526697	0.125845	0.0288908	0.0503247	0.27316	0.187463	0.148323	0.134428	0.162347	0.284965	0.21459	0.190235	0.268887	0.146161	0.233652	0.237598	0.0653393	0.121838	0.00995923	0.105613	0.166622	0.0470204
	93	0.0955722	0.254139	0.405341	1.151	0.173366	0.181449	0.150778	0.0685246	0.172149	0.988303	0.107714	0.149643	0.063636	0.145121	0.106947	0.302504	0.0733971	0.234336	0.688521	0.0727612	0.190556	0.147668	0.146426	0.11209	0.1939	0.251638	0.218177	0.137069	-0.00303463	0.126948	0.148789	0.126635	0.151571	0.118495	0.16178	0.260227	0.209145	0.167491	0.220261	0.224889	0.0200693	0.219596	0.205518	0.130936	0.080492	0.150727	0.174348	0.02845
	96	0.0818509	0.232152	0.331956	0.614086	0.136045	0.161006	0.0746273	0.0730196	0.185885	0.24593	0.150663	0.192515	0.0165734	0.642467	0.111258	0.212681	0.0282371	0.072226	0.345125	0.193944	0.218953	0.247506	0.100349	0.0807418	0.108702	0.248992	0.116295	0.154086	0.157622	0.170858	0.270014	0.188521	0.147858	0.156808	0.182571	0.256133	0.246474	0.148231	0.204052	0.180391	0.0901194	0.201173	0.059928	0.00742538	0.14912	0.194482	0.400567	0.0530324
	99	0.0756338	0.184147	0.297858	0.0788471	0.117112	0.175385	0.0828342	0.019481	0.11221	0.190877	0.117039	0.0498194	0.0584893	0.370218	0.0892648	0.232279	0.00901125	0.174772	0.21292	0.337207	0.134822	0.115967	0.170359	0.113962	0.00878502	0.298445	0.0930549	0.235823	0.0656222	0.106952	0.176885	0.14341	0.0461477	0.0706979	0.234832	0.240694	0.267401	0.107047	0.189563	0.122414	0.112045	0.139341	0.163773	0.058649	0.155468	0.0671944	0.0913479	0.0609148
	102	0.0767287	0.209351	0.411086	0.152418	0.190392	0.0995903	0.113531	0.106491	0.107111	0.133156	0.125198	0.128409	0.0429997	0.27632	0.12287	0.266324	0.0608795	0.43892	0.626422	0.32651	0.0958987	0.100159	0.0998846	0.179502	0.0548649	0.217052	0.136249	0.200612	0.0470162	0.185814	0.175386	0.187463	0.477589	0.130956	0.281995	0.247186	0.228236	0.0273432	0.250959	-0.0551526	0.0843053	0.206652	0.215052	0.215106	0.0638463	0.0948445	0.236319	0.0813555
	105	0.0835971	0.221857	0.242541	0.123085	0.0953185	0.134499	0.220931	0.0211666	0.00450586	0.0759682	0.046742	0.106367	0.00420149	0.247987	0.188233	0.28768	0.0993312	0.250045	0.770266	0.18744	0.442494	0.144202	0.127995	0.142883	0.0663352	0.219698	0.0527366	0.195543	-0.0145003	0.0969543	0.150887	0.168572	0.239955	0.2511	0.0505453	0.215137	0.239651	0.149666	0.163101	0.210021	0.0735876	0.408583	0.15003	0.150278	0.186291	0.146652	0.277819	0.113353
	108	0.101364	0.245332	0.391813	0.0566883	0.0938883	0.190458	0.131602	0.113153	0.107111	0.31852	0.105203	0.170473	0.112431	0.119166	0.197998	0.249741	0.0714607	0.3091	0.231624	0.150041	0.195856	0.125351	0.264702	0.0373956	0.0677275	0.192609	0.107727	0.218806	0.129954	0.0308891	0.10878	0.262496	0.193476	0.109444	0.178041	0.186306	0.192285	0.0877872	0.239048	0.228633	0.0770201	0.705821	0.16197	0.151999	0.0476943	0.280051	0.261172	0.048824
	111	0.0857407	0.261133	0.305548	0.213314	0.306782	0.0881561	0.0384855	0.0991869	0.175063	1.67776	0.046742	0.995488	0.234418	0.0564543	0.145479	0.201312	0.0662047	0.287864	0.203569	0.128646	0.0717423	0.143611	0.127067	0.0720726	0.084303	0.231101	0.320058	0.208125	0.0217505	0.237483	0.124364	0.182249	0.23538	0.163255	0.156765	0.165603	0.246015	0.0742642	0.233891	0.110541	0.0687542	0.312434	0.073671	0.0824987	0.184881	0.247065	0.132848	0.059512
	114	0.0933069	0.253702	0.358363	0.120853	0.216884	0.224154	0.171058	0.0624242	0.0189704	1.08415	0.0990164	1.25278	0.18394	0.109722	0.20961	0.256274	0.11994	0.213682	0.261025	0.0673696	0.197901	0.232797	0.13489	0.125059	0.0700481	0.182088	0.303332	0.0673715	0.480378	0.143104	0.214871	0.197966	0.317332	0.09004	0.10054	0.218354	0.230073	0.346774	0.256485	-0.00391502	0.0857763	0.190336	0.116017	0.163883	0.160829	0.198556	0.0642653	0.0683295
	117	0.0802391	0.220044	0.302954	0.0893686	0.0551371	0.215145	0.0867009	0.0813674	0.0941028	0.262858	0.132641	0.474213	0.187701	0.0809819	0.399013	0.190382	0.178102	0.141899	0.149341	0.134551	0.257875	0.0614412	0.10499	0.0995367	0.135886	0.250756	0.206381	0.198711	1.16269	0.143104	0.126462	0.146055	0.134531	0.090908	-0.00228133	0.279292	0.238273	0.26707	0.23647	0.182637	0.0298063	0.202437	0.112409	0.194043	0.175077	0.158197	0.0144812	0.0938471
	120	0.0815967	0.199751	0.427857	0.117585	0.075977	0.19886	0.163404	0.173916	0.232088	0.29046	0.183032	0.398855	0.125842	0.106461	0.274973	0.291198	0.062816	0.0858988	0.185336	0.0988635	0.178439	0.0419978	0.153785	0.165562	0.0797282	0.185112	0.00379121	0.214461	0.699256	0.180855	0.154558	0.175448	0.0641162	0.0961155	0.0842798	0.237068	0.176802	0.100593	0.234321	0.136534	0.0609786	0.144338	0.0927394	0.186093	0.248995	0.132584	0.11851	0.0729387
	123	0.0849954	0.219377	0.336496	-0.0329831	0.0910961	0.0562789	0.0932506	0.240779	0.15987	0.77709	0.157567	0.237753	0.0670507	0.0824087	0.188233	0.192141	0.105555	0.0868443	0.0806483	0.0103724	0.125886	0.134227	0.139531	0.123603	0.064545	0.238093	-0.00964823	0.174181	0.335924	0.728493	0.121742	0.134493	0.11106	0.0982233	0.0926933	0.303679	0.125303	0.111248	0.233031	0.16702	0.138804	0.20912	0.089819	0.137738	0.152012	0.187108	0.0499275	0.143479
	126	0.0964708	0.221678	0.283681	0.14357	0.143604	0.13268	0.193548	0.219107	0.258832	0.42916	0.0641369	0.11433	0.105552	0.114954	0.110026	0.189565	0.0585282	0.113608	0.163873	0.0970663	0.140122	0.101934	0.171288	0.0851111	0.108702	0.148826	0.025799	0.265965	0.145264	0.391928	0.077013	0.0652028	0.271317	0.102129	0.119066	0.306077	0.165847	0.0457838	0.216823	0.164773	0.108122	0.189493	0.235924	0.186093	0.174089	0.261909	0.0587692	0.0400064
	129	0.103841	0.177829	0.326118	0.111448	0.0607897	0.185693	0.0204146	0.126558	0.067359	0.0659031	0.0186771	0.0682838	0.0546788	0.0913093	0.32626	0.171224	0.0585282	0.0868443	0.114288	0.141654	0.196916	0.130085	0.115531	0.166463	0.0203216	0.168103	-0.0422785	0.174181	0.0303326	0.617398	0.139424	0.0536417	0.222517	0.0474502	0.097709	0.218763	0.174047	0.0928072	0.230944	0.137283	-0.0158663	0.0983407	0.269337	0.155359	0.184881	0.182451	-0.0109286	0.13052
	132	0.0965216	0.213569	0.511434	0.0971002	0.0868055	0.215751	-0.0119394	0.128244	0.230632	0.213143	0.174962	0.128409	0.0687828	0.0597156	0.351948	0.186488	0.0815577	0.0146256	0.120882	0.173747	0.0843127	0.0825753	0.192901	0.230061	0.0520802	0.125202	0.00255878	0.169203	0.145745	1.63941	0.123315	0.103513	0.0940194	0.111614	0.0668867	0.218354	0.217346	0.128356	0.244144	0.201142	0.0400336	0.173177	0.167295	0.189536	0.154975	0.0415818	0.0708767	0.128182
	135	0.0997824	0.175631	0.300452	0.107622	0.105262	0.0833918	0.0598707	-0.0212148	0.028336	0.240135	0.196751	0.0899219	0.153357	0.0913093	0.602403	0.210043	0.119041	0.139936	0.159164	0.00737711	0.211077	0.0778413	0.110956	0.161678	0.0815183	0.202626	0.0299072	0.0774188	0.123294	0.305228	0.238846	0.0951255	0.146996	0.0922098	0.0971427	0.223676	0.130749	0.0913729	0.288903	0.209379	0.0712059	0.170648	0.144619	0.198633	0.121683	0.0624406	0.108553	0.034462
	138	0.0860295	0.162043	0.344835	0.189561	0.0840132	0.311383	0.0894628	0.0468523	0.218352	0.0606419	0.140083	0.146008	0.0461175	0.244182	0.537656	0.0878701	0.0234652	0.110626	0.0891256	0.147046	0.155343	0.119518	0.165255	0.128943	0.0719045	0.269151	0.0706363	0.113263	0.0932909	0.0842371	0.129009	0.0683764	0.158467	0.0581751	-0.0657056	0.231395	0.190448	0.0223233	0.211727	0.226387	0.0210501	0.211227	0.0801989	0.102988	0.120696	0.196519	0.0764525	0.0771471
	141	0.0786952	0.19444	0.450372	0.130338	0.223967	0.211507	0.180922	0.0401098	0.185885	0.0558381	0.14071	0.152009	0.126535	0.347049	0.467455	0.234477	0.154104	0.107063	0.12364	0.174346	0.224253	0.137101	0.149608	0.129428	0.178717	0.401257	0.0897684	0.0566905	0.127619	0.20365	0.157105	0.208998	0.155749	0.132258	0.00281526	0.160281	0.327101	0.0870701	0.200675	0.184028	0.00746033	0.131815	0.133281	0.16167	0.0898024	0.262588	0.243488	0.0460852
	144	0.0962848	0.209355	0.460657	0.112006	0.269869	0.142902	0.169953	0.00166154	0.10274	0.139027	0.149408	0.178897	0.253668	0.777403	0.191928	0.226186	0.339447	0.187354	0.169929	0.0447761	0.0801478	0.0937341	0.135818	0.109177	0.0967678	0.445041	0.0408817	0.137069	0.139977	0.126948	0.350181	0.195321	0.116563	0.0935117	0.00952982	0.24315	0.254674	0.140445	0.231742	0.161029	0.0361809	0.250963	0.141098	0.0768436	0.155962	0.129189	0.54052	0.0725379
	147	0.0879678	0.249036	0.489567	0.33455	0.188485	0.184481	0.102562	0.0925247	0.163512	1.09315	0.13013	0.105963	0.255054	0.253151	0.379483	0.241449	0.195391	0.159136	0.394172	0.265319	0.265221	-0.0266459	0.20026	-0.0261325	0.198939	0.315077	0.0995692	0.262797	0.0842282	0.126388	0.186775	0.148095	0.131746	0.0870643	0.111219	0.276836	0.306633	0.0430177	0.247521	0.204886	0.0565654	0.1916	0.0778798	0.240186	0.216197	0.198556	0.325931	0.149024
	150	0.0922014	0.268941	0.425262	0.372172	0.077339	0.0701385	0.179817	0.11203	0.0601788	1.4792	0.166265	0.12235	0.187009	0.260285	0.606098	0.199553	0.0719448	0.131354	0.392288	0.320005	0.174805	0.178778	0.138139	0.152523	0.199867	0.357537	-0.0129347	0.188664	0.080864	0.189733	0.0853294	0.128222	0.172325	0.0939457	0.124729	0.175721	0.19773	0.133274	0.226646	0.117921	0.0799622	0.197019	0.173909	0.145688	0.164285	0.24367	0.189881	0.0400064
	153	0.10864	0.248963	0.366054	0.259306	0.0537069	0.181449	0.121186	0.0881099	0.149047	1.22506	0.153801	0.160029	0.0942194	0.173929	0.525428	0.133284	0.0484312	0.229827	0.336244	0.205241	0.225314	0.12011	0.175398	0.142397	0.051152	0.392942	0.109781	0.173547	0.123294	0.126948	0.109305	0.161243	0.270389	0.090908	0.14827	0.228939	0.2428	0.115551	0.218112	0.189269	0.137333	0.353374	0.2586	0.0608619	0.215703	0.0719483	0.208122	0.158776
	156	0.124219	0.25614	0.302954	0.0987741	0.103832	0.11345	0.118503	0.00944752	0.173606	1.64177	0.102782	0.192919	0.127574	0.143218	0.308578	0.188246	0.0561077	0.133317	0.150754	0.133952	0.261056	0.0907754	0.214514	0.0730435	0.124349	0.256048	0.130556	0.0981471	0.0474968	0.130307	0.0884761	0.114545	0.172789	0.102129	0.147785	0.19847	0.248311	0.0792841	0.22198	0.172154	0.127596	0.981384	0.298541	0.199207	0.151025	0.105613	0.101862	0.158776
	159	0.0847016	0.301688	0.235406	0.383252	0.16063	0.100803	0.148647	0.0468523	0.117933	1.86999	0.161243	0.152412	0.0502249	0.116381	0.249285	0.158159	0.0652365	0.0989898	0.41005	0.247433	0.311489	0.0842661	0.128459	0.0653452	0.0617603	0.224927	0.0580185	0.181151	0.0627386	0.16142	0.034382	0.107744	0.355987	0.261391	0.0741676	0.242741	0.272453	0.183883	0.267168	0.164025	0.0653217	0.595463	0.209039	0.247562	0.190241	0.0894115	0.137866	0.0901063
	162	0.101781	0.258248	0.407287	0.247669	0.205034	0.130341	0.0746273	-0.0144723	0.0680875	1.28011	0.109597	0.139199	0.0990197	0.0786039	0.149086	0.142832	0.0229811	0.0934625	0.119469	0.0881658	0.325195	0.139468	0.273917	0.108691	0.0396818	0.217052	0.242239	0.147207	0.0928103	0.178616	0.15246	0.116132	0.135924	0.195554	0.086545	0.248414	0.111199	0.220149	0.313216	0.0666838	0.0784911	0.268062	0.35042	0.231088	0.191229	0.092128	0.221344	0.0947823
	165	0.112251	0.254456	0.363459	0.271422	0.151164	0.187426	0.166718	0.0529527	0.365079	0.830008	0.228492	0.164068	0.0708612	0.139006	0.115568	0.134541	0.0536871	0.139936	0.139585	0.127448	0.196386	0.120701	0.178647	0.117361	0.0967678	0.154055	0.185136	0.20559	0.067064	0.157501	0.139424	0.200611	0.0806922	0.090908	0.00508041	0.214319	0.222791	0.0699614	0.223699	0.214513	0.154846	0.153128	0.246661	0.141754	0.196095	0.190504	0.149496	0.0697323
	168	0.104845	0.25563	0.476131	0.150823	0.119495	0.104441	0.13105	0.117648	0.151857	0.952847	0.0174218	0.117561	0.087687	0.119166	0.100877	0.162932	0.0104636	0.15099	0.838017	0.123254	0.146938	0.128901	0.0787356	0.146281	0.0248964	0.185994	0.14605	0.122044	0.100912	0.218047	0.207079	0.190107	0.165827	0.180923	0.0545093	0.205371	0.206849	0.239307	0.26373	0.213016	0.0527127	0.187386	0.260404	0.176422	0.102075	0.209325	0.127352	0.0794851
	171	0.0986368	0.240723	0.337793	0.0655359	0.177656	0.190458	0.0965649	0.101434	0.198164	0.339108	0.102782	0.13239	0.165036	0.0587644	0.12894	0.197794	0.0397864	0.0782624	0.80579	0.271224	0.174805	0.0731072	0.102205	0.0831692	0.145102	0.222344	0.387314	0.0930782	0.807459	0.138065	0.209701	0.148095	0.17922	0.0870643	0.0629227	0.226892	0.18087	0.168926	0.204912	0.0102047	0.129067	0.160654	0.249667	0.116675	0.200539	0.105613	0.0753373	0.0516296
	174	0.111723	0.252267	0.416274	0.0589201	0.253797	0.127916	0.137678	0.106491	0.165593	0.756426	0.0928295	0.173647	0.132028	0.145121	0.0941912	0.186927	0.112264	0.175281	0.299779	0.118462	0.283622	0.0878166	0.112813	0.112575	0.140925	0.16111	0.181497	0.0830309	0.924313	0.0636817	0.209701	0.122932	0.160324	0.187805	0.319613	0.164375	0.220495	0.158886	0.230514	0.253878	0.128087	0.278959	0.294933	0.17757	0.222051	0.191862	0.126237	0.125844
	177	0.0935923	0.218458	0.289519	0.0766153	0.34601	0.116482	0.0790464	0.0869862	0.0398868	0.586922	0.0852977	0.215307	0.114856	0.147499	0.0776526	0.175558	0.112748	0.395501	0.354006	0.193345	0.231599	0.0989754	0.142713	0.0475213	0.075087	0.192609	0.162717	0.150918	0.571485	0.120869	0.219591	0.153384	0.119348	0.0353614	0.290975	0.26549	0.172669	0.392261	0.214735	0.0852962	0.0366712	0.0970764	0.179234	0.0665989	0.053619	0.135204	0.106881	0.0460852
	180	0.076935	0.215479	0.501149	0.118701	0.260403	0.0990705	0.19852	0.198478	0.141035	0.807209	0.143221	0.306706	0.035824	0.0960654	0.118559	0.233158	0.195391	0.412665	0.19092	0.0715631	0.18427	0.131268	0.180901	0.0697145	0.0667993	0.148826	0.579281	0.100048	0.25587	0.232524	0.111852	0.175902	0.108739	0.0538976	0.0898618	0.172504	0.196352	0.28633	0.195088	0.230131	0.085286	0.120497	0.0694622	0.142328	0.151025	0.142674	0.084179	0.111482
	183	0.0778764	0.214518	0.331956	0.101484	0.158723	0.165164	0.178239	0.236926	0.00013528	0.226868	0.0896913	1.13212	0.0436926	0.158845	0.178468	0.147229	0.176165	0.166699	0.265264	0.052564	0.220013	0.169394	0.112813	0.214179	0.205901	0.153614	0.531979	0.155987	0.0474968	0.25028	0.157105	0.184894	0.230341	0.0844606	0.160082	0.179405	0.0984058	0.12057	0.260353	0.0897888	0.0570558	0.225857	0.00152032	0.151999	0.222051	0.0827173	0.0719918	0.0901063
	186	0.0811212	0.205211	0.387921	0.154091	0.157293	0.259669	0.183132	0.146063	0.146862	0.187141	0.183032	0.630065	0.0381994	0.152187	0.171078	0.236236	0.168973	0.120735	0.218505	0.150041	0.160568	0.21403	0.0377634	0.153494	0.110559	0.241558	0.382795	0.174815	0.0594431	0.235803	0.0593312	0.134493	0.259316	0.156808	0.0241724	0.213909	0.213672	0.0593068	0.158434	0.129153	0.0619593	0.234226	0.152436	0.157654	0.153	0.133943	0.0609199	0.108209
	189	0.10301	0.203742	0.384122	0.166845	0.122288	0.120726	0.137126	0.0902772	0.0810951	0.0903032	0.0890636	1.28082	0.037853	0.156943	0.14671	0.211362	0.266416	0.190409	0.627768	0.435883	0.218422	0.0913671	0.115995	0.158765	0.0815183	0.175096	0.386082	0.144673	-0.0111361	0.554132	0.114999	0.186934	0.296645	0.0405689	0.0185095	0.224845	0.201798	0.0500866	0.340476	0.190767	0.190361	0.117546	0.068861	0.171341	0.0932585	0.097464	0.131175	0.144415
	192	0.124834	0.203437	0.464549	0.117585	0.0840132	0.163431	0.162299	0.112592	0.104925	0.244329	0.0803662	0.547898	0.104513	0.15504	0.0751894	0.219653	0.129069	0.12779	0.757214	0.523261	0.124296	0.0660907	0.175862	0.0403085	-0.0082546	0.168985	0.181908	0.137703	0.103727	0.460793	0.0577579	0.1555	0.148787	0.0853285	0.0488464	0.20578	0.170833	0.020889	0.233031	0.363841	-0.00276698	0.149757	0.148227	0.147983	0.0874043	0.198556	0.119625	0.139338
	195	0.101829	0.241094	0.328713	0.0179502	0.177656	0.106867	0.108639	0.175602	0.0572651	1.09528	0.123943	0.687362	0.148507	0.354659	0.091728	0.162493	0.138198	0.135354	0.598837	0.176143	0.217362	0.11191	0.171752	0.197326	0.136814	0.228455	0.152975	0.228219	0.0880043	0.680184	0.235699	0.118248	0.243668	0.0926438	0.14827	0.248414	0.160401	0.130508	0.218112	0.163276	0.096494	0.260596	0.108286	0.149704	0.165272	0.0699109	0.261729	0.125844
	198	0.101308	0.255811	0.428505	0.204467	0.0806761	0.145327	0.105877	0.0574476	0.232088	0.999436	0.133268	0.532665	0.029935	1.06474	0.626244	0.247982	0.147811	0.195936	0.26661	0.144649	0.288393	0.259849	0.107708	0.155436	0.118382	0.245527	0.591488	0.144039	0.0975476	0.351377	0.139948	0.140765	0.137316	0.170136	0.165178	0.190341	0.25697	0.203758	0.211297	0.242753	0.0784911	0.169444	0.127355	0.0842198	0.213729	0.125114	0.234089	0.159244
	201	0.109421	0.235853	0.372447	0.0307035	0.110029	0.156155	0.114636	0.0423573	0.137496	1.07622	0.179983	0.362792	0.138214	0.285288	0.271894	0.216136	0.240966	0.124735	0.0998231	0.160653	0.258936	0.21403	0.11878	0.143368	0.127134	0.200043	0.53239	0.294297	0.0126878	0.215808	0.197713	0.112958	0.302148	0.0525957	0.164612	0.252507	0.108443	0.1888	0.209148	0.164773	0.103779	0.129708	0.140496	0.0990542	0.215703	0.112308	0.0736646	0.127715
	204	0.107043	0.275781	0.360309	0.113122	0.123718	0.133893	0.0872533	0.0484577	0.161327	1.43528	0.0840424	0.167646	0.0842724	0.369742	0.278052	0.158535	0.200163	0.115135	0.802561	0.0840579	0.162689	0.234572	0.149144	-0.023289	0.0953754	0.270915	1.08423	0.218172	0.123294	0.0808779	0.208128	0.145526	0.175971	0.141743	0.117367	0.257361	0.224628	0.0116688	0.200675	0.158034	0.0775104	0.220017	0.101672	0.162817	0.22452	0.164212	0.19928	0.0892379
	207	0.0902358	0.232945	0.417572	0.166845	0.202719	0.117088	0.0702082	0.162759	0.106382	0.182947	0.184287	0.155644	0.199034	0.096541	0.232835	0.210043	0.23329	0.226773	0.517092	0.291421	0.148528	0.22223	0.180901	0.0450939	0.0985579	0.303296	0.999836	0.211293	0.166685	0.132546	0.161825	0.201139	0.179684	0.195554	0.101673	0.189522	0.192285	0.0742642	0.195088	0.331108	0.122763	0.162701	0.0271166	0.171915	0.279395	0.136562	0.106323	0.214488
	210	0.0856652	0.274261	0.430451	0.0627461	0.161107	0.105048	0.142018	0.0568858	0.165593	0.605527	0.0890636	0.168453	0.205913	-0.000210625	0.15278	0.153322	0.116621	0.702558	0.471275	0.302718	0.177455	0.175312	0.129851	0.0648598	0.0963037	0.343048	0.516075	0.130824	0.110455	0.0986339	0.248211	0.282974	0.0899085	0.319108	0.158383	0.216366	0.143082	0.112682	0.237329	0.264253	0.0726069	0.179438	0.101071	0.165604	0.162804	0.217475	0.167737	0.133259
	213	0.0901643	0.29912	0.40914	0.0826731	0.190869	0.153123	0.221483	0.0468523	0.206801	1.3309	0.133896	0.176474	0.19458	0.118691	0.179084	0.180395	0.0791372	0.55812	0.198859	0.220731	0.108015	0.201687	0.126603	0.0841402	0.11699	0.259513	0.6017	0.203146	0.123774	0.0886361	0.252856	0.184365	0.134531	0.375088	0.0915607	0.225664	0.172669	0.10633	0.216823	0.270992	0.135372	0.142231	0.12976	0.0552068	0.0927647	0.0988222	0.0681684	-0.0263258
	216	0.106115	0.25424	0.238649	0.152418	0.119019	0.195915	0.0855961	0.153287	0.0781814	0.605527	0.198006	0.128005	0.138214	0.155992	0.470446	0.0726063	0.22181	0.174772	0.173225	0.220132	0.203202	0.194079	0.184149	0.0629179	0.0953754	0.234566	0.272404	0.164767	0.112309	0.0297693	0.197713	0.189578	0.109203	0.199831	0.110086	0.176539	0.101161	0.233672	0.229225	0.126158	0.135862	0.116342	0.0993532	0.245267	0.0756253	0.0523507	0.0349524	0.0201001
	219	0.11106	0.233631	0.369946	0.0688836	0.108122	0.0995903	0.106981	0.158344	0.292132	1.06249	0.0909466	0.119984	0.12891	0.142743	0.146094	0.179955	0.213649	0.107063	0.11523	0.167243	0.240004	0.182328	0.193829	0.130399	0.0732969	0.256048	0.212895	0.244603	0.0565595	0.0986339	0.131632	0.310252	0.0820183	0.181729	0.092127	0.171276	0.235518	0.112682	0.159294	0.155146	0.142237	0.194068	0.089819	0.161096	0.137341	-0.0453461	0.153319	0.102665
	222	0.116996	0.261132	0.425911	0.237147	0.0509146	0.207869	0.145333	0.125996	0.144677	1.52259	0.0361616	0.101116	0.0687828	0.144645	0.54619	0.175998	0.319737	0.2379	0.17881	0.130357	0.186391	0.233389	0.260127	0.0465503	0.0870877	0.175096	0.213306	0.075518	0.097067	0.11639	0.126462	0.439917	0.0783716	0.207581	0.30222	0.214319	0.132126	0.161037	0.253538	0.158034	0.152884	0.161918	0.0247975	0.158228	0.106942	0.153443	0.0875245	0.0576416
	225	0.113734	0.274213	0.318428	0.208373	0.101039	0.168802	0.170506	0.133782	0.104925	1.26685	0.100899	0.16805	0.055718	0.0979678	0.634777	0.133724	0.499893	0.233318	0.139585	0.188638	0.265221	0.078433	0.167111	0.161192	0.0612962	0.271797	0.150099	0.125845	0.204858	0.0531241	0.138375	0.323928	0.134995	0.156808	0.24996	0.194435	0.159942	0.0885044	0.194658	0.27249	0.109103	0.181546	0.195382	0.186667	0.187772	0.19584	0.0659381	0.101262
	228	0.103639	0.319976	0.429154	0.159113	0.106215	0.166376	0.185341	0.110906	0.250924	1.59991	0.142593	0.174858	0.0529962	0.0630448	0.516279	0.276311	0.147327	0.201536	0.181568	0.132155	0.305734	0.234572	0.214514	0.126515	0.14782	0.188199	0.111424	0.369063	0.596751	0.0763989	0.174862	0.213229	0.0672988	0.195554	0.174158	0.192797	0.148986	0.142597	0.185326	0.103053	0.106231	0.178174	0.126152	0.124625	0.131981	0.0550672	0.0294563	0.0734063
	231	0.114886	0.309469	0.337145	0.131375	0.13693	0.179023	-0.00972988	0.10312	0.177872	1.71116	0.0772279	0.110752	0.0753151	0.0729646	0.478451	0.243648	0.113232	0.100008	0.149812	0.121457	0.298919	0.179961	0.168967	0.101964	0.139997	0.277467	0.14605	0.18803	0.96482	0.150302	0.145717	0.10986	0.138708	0.333304	0.0230398	0.249232	0.267861	0.183166	0.217252	0.120168	0.0969843	0.35211	0.197186	0.151999	0.0839481	0.0699109	0.194262	0.106339
	234	0.109891	0.280065	0.327416	0.104274	0.25046	0.130341	0.078494	0.0813674	0.114291	0.592793	0.15694	0.197304	0.191809	0.112576	0.38309	0.162493	0.257841	0.180299	0.118998	0.831097	0.186391	0.312092	0.187398	0.349488	0.128062	0.273057	0.192882	0.175448	0.591533	0.0575231	0.177934	0.136609	0.151107	0.0788811	0.0719024	0.189113	0.239651	0.235107	0.296577	0.145412	0.185037	0.480891	0.136889	0.0984805	0.0898024	0.201952	0.356359	0.277079
	237	0.119268	0.293806	0.346132	0.132491	0.301538	0.137531	0.0954602	0.147187	0.20035	1.0291	0.0647646	0.143988	0.224471	0.135201	0.388017	0.1564	0.188199	0.164663	0.0848869	0.308709	0.1795	0.228739	0.0874869	0.251283	0.0309299	0.211823	0.618367	0.24587	0.311619	0.146943	0.17636	0.135551	0.125779	0.145587	0.135408	0.231746	0.187233	0.225784	0.225357	0.135785	0.191832	0.273119	0.0641368	0.0603701	0.0771065	0.0827173	0.328719	0.1704
	240	0.104371	0.225555	0.425262	0.136954	0.289279	0.145933	0.154092	0.0747052	0.184428	0.560463	0.202399	0.126793	0.210713	0.123447	0.317111	0.297291	0.24726	0.124226	0.127879	0.117863	0.147998	0.0485071	0.0819179	0.277291	0.105056	0.222344	0.277275	0.161599	0.0627386	-0.00630259	0.119194	0.140765	0.190691	0.0719998	0.121898	0.16151	0.21459	0.039432	0.184467	0.326723	0.122763	0.280223	0.113612	0.112085	0.106942	0.10086	0.276147	0.102197
	243	0.109496	0.223297	0.354472	0.201677	0.213071	0.142902	0.112426	0.068043	0.175791	0.296255	0.0417208	0.18611	0.173944	0.120117	0.243831	0.312994	0.0464947	0.126263	0.162932	0.0739593	0.200021	0.119518	0.129387	0.0393375	0.0244323	0.53034	0.316009	0.243969	0.206712	0.121989	0.0925969	0.149682	0.197189	0.0930778	0.241546	0.209874	0.0911238	0.0244747	0.25053	0.175898	0.086757	0.208277	0.00564321	0.0608619	0.116746	0.125114	0.190359	0.168062
	246	0.0933188	0.269509	0.455469	0.123085	0.153956	0.120726	0.0768369	0.152725	0.195979	0.371972	0.178728	0.683381	0.114856	0.112576	0.167472	0.309037	0.223262	0.2091	0.106349	0.0834589	0.24788	0.236347	0.177719	0.0499487	0.106846	1.17298	0.920373	0.159698	0.09947	0.075839	0.19614	0.117719	0.186116	0.0917759	0.101107	0.226074	0.256511	0.167491	0.243285	0.123912	0.134391	0.148492	0.194781	0.18552	0.1305	0.0611793	0.224132	0.0762119
	249	0.104682	0.258029	0.415626	0.160707	0.0854434	0.12731	0.119607	0.0819293	0.106382	0.237466	0.110224	0.838828	0.126881	0.0866212	0.10941	0.201751	0.182874	0.195936	0.385291	0.184445	0.135882	0.165928	0.232017	0.105362	0.0626885	1.00849	0.724767	0.275379	0.117595	0.199171	0.140997	0.183836	0.142819	0.0948136	0.137592	0.136772	0.2428	0.0408663	0.224497	0.0830499	0.129558	0.13892	0.181639	0.0836461	0.132475	0.129868	0.0625926	0.0535
	252	0.103961	0.243928	0.351229	0.14915	0.196998	0.159187	0.265911	0.153849	0.130212	0.0558381	0.161871	0.247389	0.0588358	0.238543	0.0568913	0.275055	0.164132	0.11819	0.819381	0.0816616	0.176395	0.477023	0.215906	0.0403085	-0.0165424	0.639263	0.534033	0.215095	0.0693983	0.0620021	0.111328	0.0641449	0.194868	0.0138495	0.184836	0.166773	0.161254	0.166774	0.226646	0.25837	0.112535	0.20039	0.143417	0.189536	0.111879	0.0854338	0.194819	0.0678619
	255	0.0899437	0.214701	0.55591	0.142454	0.146873	0.119514	0.0801512	0.0869862	0.0688159	0.299992	0.125198	0.184898	0.0615576	0.156943	0.0831068	0.175118	0.282807	0.267718	1.04504	0.196341	0.141637	0.512275	0.166647	0.0629179	0.0626885	0.343048	0.886569	0.146573	0.152885	0.0819976	0.124364	0.214741	0.161716	0.0607789	0.175857	0.166773	0.25743	0.153968	0.16396	0.28661	0.0497706	0.231276	0.0479888	0.0876621	0.106519	0.158779	0.114049	-0.0188442
	258	0.106227	0.244241	0.414977	0.0688836	0.172412	0.150178	0.239002	0.179455	0.206801	0.619252	0.0890636	0.134006	0.04201	0.701442	0.0868016	0.138938	0.230454	0.166699	0.862372	-0.0081131	0.0454656	0.447097	0.288701	0.100993	0.0317918	0.212705	0.847013	0.196177	0.0965864	0.0942349	0.11867	0.206882	0.092627	0.0306498	0.0629227	0.0998111	0.163091	0.17036	0.206631	0.260617	0.0789815	0.129287	0.0259141	0.0876621	0.114842	0.134525	0.0941358	0.06185
	261	0.0864749	0.25395	0.430451	0.0904845	0.109076	0.10626	-0.0409791	0.101996	0.197436	0.976179	0.00621374	0.130371	0.0306278	0.826934	0.12287	0.175558	0.152168	0.530338	1.01934	0.0923593	0.197371	0.20938	0.203508	0.0364247	0.0368971	0.241558	0.696245	0.0591345	0.140458	0.202531	0.139948	0.153913	0.117491	0.11242	0.173025	0.173674	0.222791	0.172409	0.275272	0.0852962	0.0872474	0.161497	0.0247975	0.182159	0.15695	0.0550672	0.0482548	0.0377352
	264	0.0874245	0.242214	0.340295	0.0948684	0.182356	0.16577	0.127262	0.0596149	0.174334	1.10375	0.153801	0.134006	0.0615576	0.48246	0.106331	0.163372	0.251547	0.2515	0.287668	0.130956	0.176925	0.140652	0.172216	0.0162427	0.022178	0.145802	0.691315	0.167935	0.121852	0.0986339	0.14257	0.107215	0.171396	0.0922098	0.220755	0.155837	0.227777	0.0187376	0.234321	0.179642	0.0730973	0.186121	0.0343317	0.121838	0.183893	0.174981	0.140574	0.0883027
	267	0.0789717	0.2457	0.329361	0.167961	0.0697795	0.166983	0.214933	0.113715	0.171421	0.476282	0.148242	0.249409	0.0853116	0.206949	0.16017	0.186048	0.120908	0.281828	0.452571	0.164248	0.0743927	0.194671	0.121564	0.0489777	0.154318	0.21491	0.931406	0.168569	0.0465356	0.0903158	0.0551356	0.101397	0.232131	0.0383991	0.207326	0.234612	0.188611	0.0174058	0.22155	0.0376955	0.0989457	0.254696	0.12976	-0.000606488	0.0731566	0.0651571	0.0648229	0.0896387
	270	0.0979868	0.220591	0.413031	0.0478407	0.0957953	0.125491	0.212724	0.0289526	0.139578	0.393169	0.0791109	0.163664	0.0612112	0.179568	0.0965665	0.239251	0.0363977	0.194481	0.346538	0.191634	0.158524	0.0813918	0.132105	0.0918384	0.128526	0.165457	0.581276	0.228219	0.0446132	0.166379	0.125413	0.17439	0.183331	0.0749755	0.155632	0.174902	0.159024	0.195255	0.248381	0.0867937	0.0892088	0.167758	0.204917	0.17298	0.248995	0.0605002	0.126794	0.101262
	273	0.105559	0.217035	0.373096	0.21443	0.149734	0.120726	0.137126	0.171107	0.17652	0.183481	0.1382	0.100712	0.0825403	0.0470101	0.0685035	0.168146	0.119041	0.100517	0.32595	0.261725	0.233189	0.113093	0.105454	0.0167282	0.0428642	0.265623	0.358381	0.17228	0.11993	0.0131331	0.083756	0.110842	0.173187	0.0822908	0.124163	0.18344	0.191826	0.142597	0.190422	0.150654	0.153375	0.20912	0.085009	0.0979068	0.0839481	0.188467	0.297733	0.06185
	276	0.078089	0.244077	0.384678	0.203909	0.226828	0.164038	0.138783	0.0629861	0.208258	0.0505768	0.10341	0.131582	0.109709	0.185683	0.137561	0.149867	0.187715	0.148008	0.437164	0.148843	0.0922639	0.118926	0.213188	0.150581	0.124814	0.154496	0.207965	0.150918	0.0756461	0.0647215	0.109305	0.144997	0.163572	0.028914	0.246643	0.132678	0.238273	0.0529551	0.254827	0.196008	0.0225211	0.239223	0.114213	0.143967	0.17162	0.207967	0.246276	0.11382
	279	0.102213	0.225469	0.483173	0.144128	0.184739	0.0833918	0.190786	0.189488	0.117204	0.032048	-0.0367355	0.109136	0.0869942	0.135201	0.0373616	0.202191	0.143039	0.130845	0.311956	0.163649	0.0837826	0.157644	0.119244	0.0855966	0.154782	0.164134	0.266653	0.128289	0.0770879	0.053684	0.0796353	0.148095	0.157539	0.107708	0.283694	0.141626	0.295217	0.133991	0.214735	0.20264	-0.0752688	0.160233	0.121943	0.0745488	0.16231	0.195161	0.275031	0.0539676
	282	0.100699	0.215892	0.382176	0.327934	0.363036	0.11345	0.242868	0.137154	0.0615316	0.0627769	0.0803662	0.180455	0.0179095	0.070111	0.106947	0.166387	0.192487	0.155063	0.708167	0.201133	0.195856	0.131268	0.061697	0.145796	0.156174	0.197397	0.363252	0.153453	0.145745	0.0975142	0.184677	0.135551	0.118419	0.106406	0.20676	0.263444	0.307092	0.200889	0.315365	0.149156	0.197646	0.17402	0.0534001	0.154786	0.0932585	0.159458	0.0903124	0.1704
	285	0.101087	0.189973	0.281087	0.368904	0.181402	0.157974	0.154092	0.205702	0.110753	0.0230505	0.143221	0.195689	0.157464	0.13194	0.154628	0.20395	0.0700084	0.017171	0.243735	0.214227	0.164809	0.144794	0.115995	0.155436	0.0636168	0.160228	0.335963	0.130824	0.117595	0.0647215	0.131632	0.126635	0.168612	0.0814229	0.036469	0.143673	0.291609	0.129074	0.217682	0.0911794	0.148541	0.132598	0.0360496	0.0478306	0.151025	0.148689	0.0437941	0.11195
	288	0.0940669	0.190206	0.359661	0.331202	0.101039	0.147146	0.141466	0.0546383	0.072458	-0.0299435	0.110852	0.37162	0.239267	0.170124	0.121023	0.0983599	0.132942	0.234845	0.208682	0.0602663	0.222133	0.273882	0.141321	0.0947513	0.0681916	0.250315	0.156613	0.155987	0.083267	0.0652814	0.223187	0.15754	0.192547	0.0706979	0.173592	0.257771	0.266089	0.220867	0.227076	0.099416	0.0682638	0.223329	0.0706647	-0.0136378	0.153987	0.130547	0.156107	0.258041
	291	0.112188	0.210964	0.35512	0.130896	0.16819	0.272316	0.158511	0.136592	0.237916	0.0103167	0.165009	0.823999	0.167758	0.136628	0.125333	0.19258	0.0709766	0.072226	0.154522	0.180337	0.403571	0.0754743	0.145034	0.147738	0.0999503	0.20439	0.110192	0.201246	0.115673	0.111991	0.109754	0.184894	0.197587	0.0341215	0.0202084	0.16151	0.220495	0.173126	0.234321	0.101662	0.151483	0.199969	0.128557	0.0358647	0.0633526	0.0557464	0.0935782	0.207006
	294	0.0918298	0.216844	0.402098	0.138628	0.140744	0.169408	0.237423	0.25306	0.140306	0.0775694	0.133896	0.557938	0.116885	0.171551	0.237673	0.189942	0.107976	0.269682	0.206865	0.260526	0.368813	0.0619484	0.0671997	0.21945	0.179645	0.287925	0.143996	0.188664	0.190509	0.00145567	0.19097	0.190107	0.160788	0.0939457	0.111785	0.114432	0.203175	0.139728	0.275272	0.253129	0.159749	0.260175	0.352825	0.147983	0.112373	0.139958	0.0875245	0.14535
	297	0.09326	0.21467	0.414977	0.0904845	0.124671	0.0876363	0.0675252	0.180017	0.0803667	0.0479081	0.088436	0.414492	0.0839259	0.149401	0.0379774	0.162932	0.0623319	0.225754	0.215208	0.121457	0.222663	0.0802083	0.200724	0.117361	0.093519	0.180325	0.128502	0.150285	0.887101	0.0780785	0.191495	0.19381	0.177364	0.100827	0.0556418	0.214319	0.205471	0.203758	0.339186	0.0823011	0.0454275	0.186121	0.229912	0.0756962	0.092271	0.0470148	-0.0259037	0.0817563
	300	0.0863041	0.256687	0.389218	0.0915207	0.125625	0.206136	0.217143	0.0847387	0.102012	0.0065804	0.0429761	0.192111	0.059875	0.130988	0.0342825	0.171224	-0.0360796	0.106044	0.139585	0.142253	0.171624	0.147668	0.0898073	0.0942658	0.0548649	0.253402	-0.0280174	0.240168	0.519512	0.180296	0.128485	0.0851512	0.161252	0.0534636	0.0904281	0.110747	0.227777	0.110531	0.158864	0.190018	0.0546741	0.218753	0.178633	0.178143	0.13586	0.156839	0.0526358	0.103132
	303	0.0813947	0.262238	0.373096	0.127549	0.0768623	0.242778	0.10201	0.156659	0.113562	0.0637681	0.136406	0.184091	0.0622504	0.275844	0.0861858	0.10797	0.00423937	0.126263	0.12835	0.0560728	0.204792	0.0208636	0.276237	0.0682581	0.0681916	0.224549	0.102034	0.158522	0.202455	0.371373	0.178458	0.160185	0.220196	0.11242	0.173025	0.172504	0.247851	0.127639	0.224927	-0.017179	0.191342	0.245906	0.207322	0.0938909	0.172608	0.139958	0.123449	0.04515
	306	0.0782818	0.28055	0.39311	0.196735	0.0518	0.17244	0.187551	0.176164	0.120847	0.423898	0.0404655	0.168453	0.10867	1.24214	0.051349	0.152003	0.0599113	0.153536	0.163873	0.132155	0.18374	0.168211	0.204901	0.100022	0.0134262	0.302855	0.0534995	0.140871	0.128992	1.25174	0.151936	0.0919519	0.118419	0.0242024	0.102239	0.16151	0.188611	0.0365635	0.32218	0.176647	0.0770201	0.185339	0.24606	0.0506171	0.048188	0.218154	0.0664957	0.0915091
	309	0.0847563	0.29956	0.366702	0.177366	0.00453573	0.127916	0.189129	0.152725	-0.0114155	1.93991	-0.0454329	0.233368	-0.000945212	0.776452	0.163777	0.224867	-0.0313077	0.0277893	0.217092	0.138145	0.267341	0.0866331	0.0723047	0.12603	0.0331842	0.30632	0.0559644	0.133992	0.1281	0.275234	0.0713189	0.351206	0.182867	0.0547655	0.0803158	0.135953	0.209145	0.171794	0.165679	0.242004	0.0390529	0.173177	0.387441	0.158228	0.140798	0.142674	0.0958086	0.0980555
	312	0.0911347	0.237985	0.380879	0.232683	0.143128	0.108079	0.134916	0.160511	0.15987	0.362441	0.130758	0.161645	0.0423069	0.564604	0.15278	0.184289	0.088266	0.0590622	0.268964	0.220731	0.279987	0.0913671	0.125675	0.0692291	0.0161445	0.308084	0.0934657	0.234556	0.118557	0.246921	0.106682	0.252522	0.151571	0.079749	0.117934	0.187534	0.150364	0.109096	0.240276	0.190767	0.166054	0.222125	0.288405	0.0608619	0.0952334	0.0907697	0.11851	0.105003
	315	0.0904685	0.224391	0.396909	0.0256819	0.077339	0.166983	0.112979	0.141006	0.0457142	0.184549	0.0983887	0.196496	0.133067	0.317833	0.159554	0.155081	0.0243643	0.118699	0.177868	0.192233	0.207897	0.112501	0.201652	0.0711016	0.105056	0.416125	0.0967522	0.262163	0.0813446	0.0703202	0.105109	0.253051	0.0940194	0.0762774	0.192117	0.16151	0.211376	0.137577	0.180169	0.123163	0.0482995	0.156018	0.170903	0.0774173	0.121683	0.240371	0.0886397	0.100794
	318	0.102777	0.255723	0.322319	0.196735	0.170097	0.157974	0.0998793	0.16613	0.0730824	0.284589	0.0236983	0.147623	0.265694	0.133366	0.0776526	0.169465	0.146358	0.129826	1.71407	0.205241	0.296268	0.198813	0.203508	0.123603	0.0815183	0.192168	0.013592	0.225776	0.0332162	0.103113	0.160776	0.18905	0.144676	0.0104398	0.153367	0.170867	0.281572	0.0138202	0.315794	0.137283	0.13348	0.17986	0.386839	0.152491	0.159841	0.140637	0.138981	0.11195
	321	0.102765	0.23354	0.25088	0.0594781	0.116158	0.0527273	0.147542	0.0145044	0.184428	0.148482	0.0903189	0.173243	0.213138	0.140908	0.0959507	0.190822	0.201616	0.0732442	1.91779	0.24923	0.336781	0.245139	0.124282	0.0432213	0.0506879	0.205272	0.147693	0.125212	0.0746849	0.107512	0.0978415	0.129733	0.164434	0.0754095	0.059525	0.223676	0.217346	0.0273432	0.240706	0.0964209	0.030787	0.204544	0.2586	0.11438	0.193697	0.105613	0.119068	0.150894
	324	0.12041	0.232332	0.419425	0.125875	0.0338886	0.180842	0.155197	0.0841768	0.280581	0.171815	0.0871807	0.156452	0.200766	0.108295	0.148558	0.208284	0.340899	0.281828	1.60992	0.156545	0.312019	0.20583	0.13489	0.0561905	-0.00135919	0.292334	0.139946	0.0956127	0.0303326	0.0431263	0.124364	0.131849	0.14514	0.128786	0.101673	0.222038	0.270157	0.178863	0.211727	0.250882	0.0415047	0.210806	0.325425	0.072254	0.0874043	0.0873741	0.158895	0.113353
	327	0.0696454	0.250452	0.405989	0.136396	0.110029	0.129735	0.168849	0.0340095	0.186614	0.0288455	0.207959	0.183687	0.0632896	0.106461	0.0342825	0.216575	0.314481	0.614121	1.42254	0.140456	0.285742	0.0942414	0.197078	0.0460649	0.0134262	0.228014	0.5051	0.0956127	0.182407	0.066961	0.0853294	0.127164	0.189763	0.0444125	0.121898	0.239115	0.192285	0.200889	0.174213	0.198147	0.0998564	0.165651	0.322419	0.0500434	0.143196	0.227565	0.169967	0.0752767
	330	0.106794	0.275124	0.346781	0.0428191	0.113775	0.138137	0.19852	0.130411	0.123032	0.0336493	0.099644	0.223731	0.0684363	0.0870968	0.158938	0.169905	0.351964	0.302555	2.47191	0.11675	0.156933	0.067866	0.117851	0.0335812	0.0152163	0.247291	0.245877	0.0667379	0.0665834	0.044726	0.035356	0.142881	0.177364	0.143851	0.268566	0.144842	0.195434	0.100593	0.186554	0.18852	0.126616	0.230493	0.211444	0.0842198	0.103063	0.156839	0.213618	0.223706
	333	0.089819	0.272286	0.3049	0.0865788	0.123718	0.182055	0.152435	0.122625	0.206801	-0.0537336	0.0965058	0.490197	0.0938729	0.0904261	0.105716	0.173862	0.247744	0.2859	2.21073	0.101859	0.191086	0.0813918	0.114603	0.0990512	0.0719045	0.263859	0.44072	0.271034	0.117595	0.0520044	0.232028	0.0783506	0.17186	0.0827248	0.280863	0.159053	0.147609	0.202324	0.215165	0.0897888	0.0857763	0.115921	0.073671	0.0756962	0.206393	0.145391	0.498463	0.0980555
	336	0.0683121	0.324312	0.357066	0.946787	0.177656	0.110418	0.163404	0.0747052	0.160598	0.0500431	0.142593	1.09606	0.0794226	0.115905	0.208378	0.150684	0.272226	0.257609	2.3467	0.0703649	0.292028	0.0726	0.17447	0.236788	0.046113	0.222785	0.525465	0.251482	0.102765	0.0819976	0.349132	0.0772928	0.0728683	0.108142	0.164612	0.145252	0.210457	0.033695	0.184037	0.221252	0.0945326	0.145603	0.13749	0.156507	0.119215	0.181093	0.457042	0.108209
	339	0.0832585	0.307208	0.463252	0.985525	0.193252	0.0966451	0.197967	0.068043	0.0781814	0.160682	0.0846701	1.09606	0.0684363	0.0309755	0.588416	0.10797	0.13391	0.581321	1.69866	-0.0544126	0.221603	0.22223	0.0745588	0.230546	0.10552	0.255607	0.639964	0.172914	0.102354	0.126388	0.252332	0.186405	0.175043	0.148624	0.167443	0.185078	0.165847	0.162471	0.142655	0.157286	0.10525	0.0991836	0.101071	0.17757	0.114348	-0.00556881	0.114607	0.0506944
	342	0.10517	0.330047	0.404692	1.30707	0.259449	0.153123	0.217143	0.10922	0.149776	0.0998345	0.11148	1.22831	0.0567573	0.152662	0.58041	0.15596	0.0993312	0.360592	1.74307	0.103656	0.245229	0.139468	0.154713	0.148639	0.146494	0.211823	0.544597	0.196177	0.112309	-0.0190997	0.183703	0.187463	0.206803	0.0853285	0.19325	0.110338	0.223709	0.151817	0.293139	0.1744	0.131029	0.17697	0.390962	0.124625	0.114842	0.0564255	0.0476972	0.0845619
	345	0.0999364	0.334423	0.401449	1.07735	0.289279	0.215751	0.159537	0.0858624	0.013143	0.1099	0.163754	0.724637	0.0454246	0.101229	0.364792	0.211362	0.517597	0.586848	1.72436	0.13515	0.354122	0.0643154	0.14868	0.234916	0.099022	0.261277	0.871486	0.490989	0.0498998	0.16086	0.122791	0.0998859	0.191619	0.363433	0.181439	0.123321	0.171292	0.0358464	0.182318	0.201142	0.176771	0.24133	0.188769	0.0967594	0.134873	0.319149	0.128467	0.313752
	348	0.0899509	0.356437	0.252826	0.838225	0.161107	0.128522	0.0899363	0.0563239	0.247281	0.021983	0.108969	1.6575	0.0639825	0.169648	0.29028	0.199553	0.257841	0.564157	2.92369	0.257531	0.24682	0.0590742	0.139929	0.103906	0.106846	0.273939	0.705576	0.316292	0.10661	0.100873	0.136352	0.307682	0.487734	0.247629	0.16801	0.254086	0.160795	0.0713956	0.290622	0.234623	0.13299	0.164387	0.141098	0.207157	0.0917773	0.273357	0.136751	0.182424
	351	0.0928015	0.298732	0.371243	0.311275	0.199382	0.100803	0.263701	0.176726	0.178601	0.204679	0.0497906	2.19562	0.137867	0.124398	0.0880332	0.106651	0.348092	0.814631	2.43504	0.130357	0.132171	0.17472	0.180039	0.10675	0.139997	0.369759	0.361198	0.344533	0.129954	0.0392072	0.103536	0.125577	0.268068	0.236408	0.0241724	0.148117	0.209604	0.0928072	0.237329	0.150654	0.0415047	0.150178	0.0915369	0.188388	0.167247	0.18575	0.079798	0.18062
	354	0.0847712	0.268531	0.323617	0.129223	0.065557	0.233163	0.145885	0.121501	0.104197	0.210474	0.102782	1.51682	0.350614	0.111149	0.149086	0.210043	0.186747	1.20809	1.65991	0.103057	0.140577	0.103709	0.179111	0.0720726	0.142781	0.496195	0.589845	0.31059	0.0594431	0.0103337	0.213297	0.189578	0.225235	0.107274	0.117934	0.118467	0.14715	0.254264	0.149041	0.0221851	0.185528	0.180281	0.170903	0.136591	0.107436	0.0854338	0.00508196	0.171802
	357	0.0940075	0.247192	0.414977	0.145802	0.0272144	0.221122	0.108086	0.0345713	-0.0352456	0.00558915	0.173079	0.597983	0.623489	0.0790795	0.217527	0.190822	0.0570759	0.349537	1.34921	0.151753	0.163219	0.0567071	0.165255	0.0624324	0.0944472	0.776598	0.16929	0.211293	0.00362508	0.140305	0.10878	0.24625	0.170468	0.0961155	0.134275	0.176949	0.173129	0.197406	0.303392	0.135785	0.142237	0.169866	0.107685	0.0420935	0.139316	0.180414	0.205891	0.109612
	360	0.0930614	0.242672	0.532097	0.063862	0.0854434	0.200073	0.171058	0.0975815	0.0688159	0.0437143	0.196751	0.297878	0.315874	0.127659	0.111258	0.208284	0.0253325	0.373755	1.57204	0.0727612	0.152693	0.149444	0.082382	0.114933	0.0672634	0.695268	0.0722795	0.222607	0.094664	0.11807	0.131107	0.644539	0.170004	0.04962	0.176423	0.185896	0.182707	0.221584	0.198526	0.106797	0.10476	0.228386	0.0957457	0.158228	0.118721	0.177698	0.136193	0.143947
	363	0.114519	0.239579	0.277936	0.178482	0.0872822	0.118301	0.151882	0.137154	0.0854657	0.162284	0.0585777	0.233368	0.137867	0.257431	0.162545	0.221349	0.088266	0.211136	1.8384	0.166045	0.277337	0.0808001	0.170824	0.117846	0.0705122	0.4446	0.0310809	0.220707	0.172383	0.0780785	0.400154	0.443015	0.137316	0.0685281	0.175857	0.160281	0.164928	0.211544	0.172494	0.157286	0.0122938	0.158968	0.4638	0.130362	0.219653	0.131226	0.152204	0.0637203
	366	0.0872081	0.239476	0.47678	0.0478407	0.131277	0.222335	0.0422733	0.107615	0.0752677	0.0727657	0.0142835	0.124774	0.0959514	0.81749	0.240752	0.246223	0.220841	0.494993	0.752572	0.245122	0.122175	0.167619	0.139531	0.137612	0.115133	0.78359	0.0408817	0.272301	0.109494	0.203091	0.399105	0.250482	0.223843	0.0982233	0.11405	0.184259	0.150364	0.139011	0.176362	0.0979184	0.0780008	0.226279	0.320615	0.161096	0.238697	0.0503134	0.0565388	-0.0323378
	369	0.119158	0.250752	0.353823	0.10818	0.079246	0.16577	0.246735	0.0741433	0.155499	0.0691057	0.0809938	0.243408	0.0801154	0.830671	0.133251	0.165571	0.174713	1.38736	0.765624	0.443585	0.285742	0.163561	0.25184	0.132757	0.0359688	1.2373	0.106905	0.239534	0.0889655	0.241402	0.395959	0.107215	0.166291	0.0814229	0.059525	0.164785	0.246933	0.122619	0.207061	0.122414	0.0765297	0.202437	0.315204	0.0973331	0.270084	0.253856	0.100747	0.0804203
	372	0.129971	0.210693	0.273396	-0.0124982	0.142651	0.233769	0.216038	0.151602	0.121575	0.161216	0.150035	0.182071	0.0498785	0.614135	0.130787	0.196538	0.0435901	0.687867	1.04221	0.232627	0.360408	0.0772495	0.107244	0.073529	0.10731	0.4984	0.0995692	0.0786861	0.0665834	0.266916	0.112901	0.136609	0.251492	0.0853285	0.12756	0.082325	0.103851	0.128356	0.197237	0.192264	0.0901194	0.286063	0.182241	0.127494	0.0814795	0.168966	0.11628	0.101729
	375	0.0917643	0.191305	0.431007	0.157997	0.15491	0.188032	0.185894	0.0919628	0.177872	0.100368	0.0772279	0.0518389	0.0869942	0.188061	0.175389	0.169025	0.124781	0.252518	0.254028	0.194543	0.266811	0.067866	0.149144	0.152038	0.0580474	0.382421	0.076329	0.169203	0.103727	0.260278	0.185726	0.231591	0.223843	0.11459	0.078617	0.175311	0.170833	0.104896	0.247951	0.115782	0.156317	0.224593	0.169099	0.155933	0.156456	0.0301337	0.125121	0.0975879
	378	0.107589	0.18669	0.447129	0.143012	0.154433	0.14654	0.100353	0.137154	0.127298	0.162284	0.186798	0.222577	0.0309743	0.219179	0.186386	0.100558	0.15362	0.107572	0.199801	0.155946	0.215848	0.14006	0.112813	0.159736	0.10552	0.410455	0.141531	0.184862	0.0293714	0.0719999	0.195091	0.162829	0.237236	0.110312	0.0578261	0.193207	0.199108	0.121902	0.245004	0.242004	0.101327	0.140184	0.193579	0.072254	0.107929	-0.023129	0.181517	0.110547
	381	0.0943123	0.169547	0.389867	0.0196241	0.229688	0.173653	0.105877	0.142692	0.148319	0.094497	0.158823	0.172031	0.0234522	0.145121	0.106947	0.200432	0.119041	0.0646623	0.137702	0.287313	0.176925	0.0185811	0.210403	0.147738	0.0488314	0.234125	0.119934	0.262163	0.0584819	0.0736795	0.170142	0.0725323	0.212836	0.103431	-0.0246902	0.142035	0.0669816	0.233672	0.201474	0.0919282	0.0512416	0.0950294	0.33788	0.141754	0.177051	0.0806799	0.00340922	0.0525648
	384	0.108811	0.181401	0.378933	0.110411	0.152117	0.0972515	0.145885	0.160511	0.128755	0.12576	0.110224	0.177686	0.0615576	0.101705	0.690991	0.171224	0.169941	0.117681	0.10312	0.0840579	0.11483	0.0954249	0.171288	0.145796	0.0083209	0.166339	0.146871	0.169203	0.113751	0.0880763	0.105633	0.1051	0.178756	0.0651185	0.156765	0.175311	0.182707	0.119136	0.24924	0.172903	0.0887184	0.214599	0.236525	0.171915	0.155468	0.163533	0.0537509	0.0905739
	387	0.0967964	0.1832	0.389867	0.200083	0.266532	0.190458	0.0565564	0.0747052	0.0941028	0.0383768	0.0977611	0.144796	0.114509	0.157894	0.331187	0.216136	0.0220129	0.0429167	0.304959	0.0536766	0.215848	0.117743	0.224193	0.0634033	0.203116	0.207036	0.148045	0.165401	0.0217505	0.0969543	0.170142	0.164945	0.13042	0.039267	0.0488464	0.184668	0.077019	0.0814355	0.214305	0.143273	0.0200693	0.161497	0.176829	0.0426672	0.226495	0.0786425	0.179844	0.0859647
	390	0.10487	0.243428	0.442589	1.01263	0.493591	0.133893	0.0455876	0.112592	0.148319	0.0971658	0.161871	0.137179	0.0546788	0.143218	0.364792	0.0586617	0.105071	0.0389166	0.175042	0.195741	0.208427	0.150036	0.169431	0.164591	0.134494	0.179884	0.149688	0.166035	0.127139	0.0542438	0.440687	0.172275	0.134995	0.0775793	0.246076	0.139169	0.218658	0.161754	0.179309	0.0704277	0.0998564	0.260958	0.569363	0.0751225	0.195602	0.0348876	0.0764525	0.143479
	393	0.0960332	0.259382	0.424614	1.20743	0.500198	0.121246	0.0926982	0.0295145	0.111481	0.0892357	0.16752	0.188476	0.0577965	0.123447	0.389248	0.237053	0.137714	0.101026	0.092355	0.286714	0.202672	0.0555236	0.152393	0.194898	0.235339	0.254725	0.467599	0.165401	0.151443	0.150862	0.622824	0.0856802	0.202692	0.0939457	0.17529	0.174493	0.150364	0.129791	0.224927	0.100914	0.0857763	0.301115	0.220979	0.019883	0.153	0.102218	0.245719	0.0826915
	396	0.0987631	0.262349	0.312034	0.93236	0.210755	0.221728	0.252732	0.264779	0.0254222	0.160149	0.0199324	0.185302	0.165036	0.180995	0.598181	0.194339	0.185294	0.124735	0.101236	0.226037	0.25265	0.14006	0.145498	0.262796	0.134494	0.230219	0.118701	0.151552	0.0450938	0.11479	0.220115	0.203784	0.175507	0.0676602	0.192117	0.211862	0.219576	0.277008	0.219831	0.0979184	0.127106	0.170287	0.189971	0.06832	0.11724	0.0948445	0.200315	0.133259
	399	0.0830813	0.283032	0.330659	1.23405	0.223967	0.0936133	0.158511	0.143254	0.104197	0.118363	0.0167941	0.212133	0.153011	0.127659	0.748436	0.201751	0.448924	0.0363712	0.0704218	0.441788	0.355713	0.0508741	0.214514	0.212237	0.218299	0.186876	0.139946	0.25465	0.0498998	0.0997537	0.202433	0.0767638	0.214163	0.0728677	0.18872	0.122502	0.200945	0.17036	0.288473	0.158034	0.106721	0.230854	0.20672	0.143393	0.216691	0.00248365	0.255118	0.185697
	402	0.10926	0.268709	0.359661	0.938418	0.137407	0.0641615	0.174372	0.0707721	0.0210516	0.092362	0.179983	0.396432	0.223431	0.201786	0.837024	0.242769	0.293803	0.0651714	0.144699	0.250428	0.238944	0.0848578	0.174934	0.26668	0.0231062	0.17245	0.25691	0.189297	0.0799028	-0.00246345	0.0931214	0.186934	0.0806922	0.247195	0.111785	0.216366	0.211376	0.0628925	0.228795	0.168517	0.0395433	0.19449	0.215052	0.104136	0.159841	0.136562	0.189881	0.13887
	405	0.0921165	0.330614	2.29389	0.533262	0.189915	0.0779346	0.195205	0.0563239	0.0868185	0.0691057	0.0609987	1.19508	0.106591	0.215918	1.17422	0.206085	0.338479	0.386846	0.152638	0.235023	0.258936	0.00801407	0.113277	0.143854	0.0428642	0.112539	0.150921	0.243336	1.3458	0.0175321	0.0218699	0.0809953	0.250564	0.162821	0.19778	0.155427	0.151742	0.141162	0.184467	0.0495689	0.0945326	0.193647	0.228795	0.0797122	0.169152	0.129868	0.180959	0.260847
	408	0.06786	0.259156	0.421371	0.405969	0.152117	0.221122	0.165613	0.0518289	0.0840089	0.0574394	0.0679028	0.593597	-0.0109417	0.0974922	0.302508	0.207404	0.235226	0.195936	0.103591	0.0822607	0.143757	0.111318	0.237586	0.0460649	0.0217139	0.226691	0.158668	0.157888	0.668772	0.15918	0.129534	0.159127	0.134531	0.0977893	0.116316	0.124549	0.174506	0.10131	0.203622	0.163276	0.0536934	0.224172	0.228795	0.105857	0.197083	0.133263	0.0958086	0.0845619
	411	0.0818509	0.274921	0.353174	1.10947	0.16962	0.233163	0.0910411	0.190612	0.0738108	-0.0447361	0.022443	0.238157	0.0371602	0.242348	0.351948	0.308597	0.282807	0.330337	0.169458	0.182048	0.148528	0.161194	0.210868	0.0985658	-0.0137577	0.228455	0.455802	0.206858	0.420784	0.0947948	0.181081	0.0799374	0.196725	0.138271	0.192684	0.0944892	0.138949	0.0408663	0.130744	0.273988	0.10427	0.260596	0.24606	0.11897	0.131981	0.170227	0.168294	0.11382
	414	0.0941311	0.228667	0.338349	0.257632	0.114251	0.0647679	0.138231	0.215174	0.188799	0.0606419	0.0697858	0.201286	0.055718	0.13425	0.347638	0.190382	0.220357	0.130845	0.164344	0.112556	0.025474	0.27329	0.258271	0.128457	0.0309299	0.136163	0.809101	0.118875	0.128992	0.278034	0.180556	0.0546996	0.122132	0.1516	0.143255	0.160281	0.125303	0.15612	0.245434	0.179642	0.136843	0.176549	0.0540014	0.107578	0.178956	0.201952	0.0653805	0.0275148
	417	0.0971657	0.258358	1.39687	0.0943104	0.140744	0.0659806	0.239554	0.117648	0.194522	0.0527118	0.193612	0.120388	0.00385508	0.278154	0.440536	0.231399	0.111296	0.204081	0.134876	0.258729	0.167989	0.208197	0.21405	0.0797709	0.00142549	0.23677	0.70722	0.240168	0.142861	0.543014	0.0400761	0.201668	0.117955	0.0651185	0.0432644	0.181393	0.14669	-0.0359693	0.198526	0.251631	0.0415047	0.224172	0.135686	0.0358647	0.129019	0.217475	0.206449	0.101729
	420	0.118274	0.258124	2.78804	0.0339715	0.0646036	0.201285	0.251075	0.0864243	0.193065	0.0854995	0.141338	0.157259	0.0962978	0.772172	0.238289	0.232279	0.217453	0.303064	0.175513	0.134551	0.312019	0.16652	0.13489	0.111604	0.161213	0.355332	0.521415	0.132091	0.0842282	0.343619	0.180556	0.148624	0.180149	0.180923	0.120765	0.19075	0.205471	0.203758	0.172064	0.227884	0.0920808	0.179438	0.0199875	0.100202	0.229457	0.0745678	0.116837	0.107741
	423	0.0755016	0.201563	0.593158	0.0190661	0.196998	0.166983	0.0987745	0.101434	0.130941	0.0648356	0.0685305	0.169665	0.0632896	0.504678	0.165008	0.204389	0.00327116	0.65863	0.312898	0.0370738	0.233719	0.232797	0.0727687	0.0446084	0.10963	0.342607	0.228388	0.282348	0.0608162	0.119749	0.170666	0.313425	0.158931	0.138271	0.121331	0.180633	0.192285	0.0906558	0.219831	0.117173	0.112045	0.182388	0.103476	0.150278	0.0579921	0.10018	0.127909	0.11195
	426	0.0943547	0.189681	0.372447	0.14078	0.134138	0.132074	0.139809	0.146625	0.108567	0.146423	0.0791109	0.182879	0.0436926	0.344263	0.082579	0.136739	0.0109477	0.59143	0.408705	0.11675	0.230008	0.115967	0.119244	0.103906	0.0870877	0.266064	0.0955198	0.191832	0.141419	0.147503	0.289269	0.18172	0.147858	0.0612129	0.0505453	0.155018	0.0173194	0.167491	0.162732	0.196757	0.145599	0.263908	0.076076	0.180438	0.173595	0.104255	0.149496	0.0980555
	429	0.0908856	0.187339	0.460657	-0.00309267	0.164853	0.175992	0.195758	0.019481	0.0579935	0.146957	0.0685305	0.128755	0.0447318	0.363084	-0.0396136	0.211801	0.104103	0.366192	0.986167	0.133952	0.170034	0.162378	0.082846	0.0460649	0.148284	0.175096	0.135427	0.220707	0.146157	0.181415	0.101962	0.258869	0.179684	0.10684	0.198832	0.215956	0.177196	0.190952	0.195088	0.0845474	0.132009	0.270591	0.0677443	0.119544	0.163298	0.0166482	0.193704	0.158309
	432	0.0672413	0.186687	0.546829	0.00687083	0.161992	0.0617361	0.209962	0.104244	0.14322	0.271931	0.0249536	0.136775	0.0973371	0.167338	0.113721	0.143272	0.0546554	1.43485	0.842727	0.198737	0.222663	0.0989754	0.11878	0.138583	0.00653075	0.24244	0.336373	0.122677	0.0546371	0.0664011	0.169617	0.175902	0.126243	0.039267	0.092127	0.163556	0.10208	0.0109516	0.184467	0.247994	0.0424854	0.059869	-0.0175481	0.0705329	0.0766127	0.0887324	0.14392	0.130053
	435	0.082503	0.158225	0.381528	0.0345295	0.162469	0.0478764	0.118503	0.0958959	0.104925	0.102961	0.0679028	0.121196	0.0416636	0.163533	0.0801158	0.190382	0.0613637	0.209609	0.547907	0.075671	0.25	0.0479153	0.146426	0.0537631	0.0428642	0.36012	0.257732	0.199345	0.150482	0.130307	0.104585	0.086738	0.155284	0.0667923	0.0528104	0.159872	0.0997835	0.130508	0.166969	0.170015	0.199117	0.270591	0.107685	0.0660252	0.148133	0.218154	0.158895	0.0270472
	438	0.0846129	0.171951	0.711575	0.155765	0.147827	0.145933	0.058766	0.0122569	0.0919175	0.100368	0.00997965	0.12437	0.0615576	0.195127	0.0147528	0.143711	0.00852715	0.174263	0.385762	0.0869677	0.194796	0.125351	0.177719	0.124088	0.103199	1.80648	0.204737	0.175448	0.0799028	0.143104	0.223187	0.170688	0.211444	0.138271	0.0657541	0.204143	0.159483	0.102027	0.155426	0.0570567	0.0415047	0.195333	0.0892178	0.0420935	0.0452256	0.138599	0.150531	0.00340011
	441	0.092464	0.207648	0.540436	0.159113	0.201765	0.111631	0.201755	0.0914009	0.130941	0.18615	0.196123	0.161241	0.0890727	0.182422	0.0641929	0.184289	0.144975	0.527284	0.214333	0.161851	0.231599	0.043773	0.215442	0.0634033	0.00142549	1.41319	0.611442	0.158522	0.0870431	0.0852769	0.136876	0.115603	0.174579	0.223947	0.105071	0.128233	0.18087	0.146797	0.152909	0.283615	0.0375819	0.230493	0.0307242	0.0614356	0.136354	-0.023129	0.184305	0.0655239
	444	0.0858734	0.198972	0.239947	0.144686	0.367258	0.0881561	0.155749	0.108658	0.152585	0.127895	0.0834148	0.214153	0.160879	0.103607	0.139321	0.213937	0.101268	0.752013	0.215679	0.120259	0.297328	0.107767	0.248127	0.118817	0.109166	0.595479	0.708863	0.101315	0.12041	0.0969543	0.155082	0.113487	0.153428	0.119735	0.224153	0.185078	0.157187	0.185932	0.165249	0.086045	0.1325	0.217067	0.111808	0.0603701	0.0976315	0.125114	0.150053	0.217694
	447	0.0628239	0.194251	0.294615	0.123085	0.281175	0.178417	0.260387	0.0791199	0.290675	0.108298	0.0922019	0.231752	0.257825	0.0555031	0.0795	0.106212	0.134394	0.198481	0.125524	0.0715631	0.118011	0.235164	0.14689	0.0629179	0.0341124	0.798962	1.15512	0.11444	0.139497	0.0880763	0.132681	0.0883249	0.10602	0.223079	0.141556	0.124549	0.103392	0.0636096	0.170345	0.290247	0.0950229	0.207856	0.0665418	0.0660252	0.114348	0.204668	0.185978	0.145817
	450	0.0825632	0.177257	0.317131	0.0882526	0.155863	0.159187	0.157406	0.15722	0.172149	0.132622	0.0939952	0.18611	0.134453	0.125757	0.124102	0.138498	-0.00108578	0.0636441	0.0400113	0.119061	0.0937784	0.169394	0.246801	0.0802563	0.0580474	0.915319	0.252392	0.17925	0.0937715	0.131427	0.198238	0.170688	0.182403	0.105105	0.117367	0.155018	0.183166	0.222301	0.194658	0.184776	0.0892088	0.21502	0.000919062	0.052912	0.164779	0.250461	0.163834	0.0836267
	453	0.082271	0.16894	0.331956	0.0256819	0.157293	0.245203	0.163956	0.0875481	0.0919175	0.0648356	0.1382	0.23054	0.0749687	0.115905	0.100261	0.168146	0.266001	0.180299	0.0806483	0.0638607	0.166399	0.078433	0.167111	0.0571615	0.113343	0.697851	0.0901792	0.184228	0.110936	0.133106	0.110279	0.151797	0.196725	0.116325	0.149403	0.226074	0.143541	0.143314	0.138419	0.155146	0.1325	0.227965	0.125551	0.11897	0.209355	0.0962027	0.113492	0.127715
	456	0.0872271	0.147819	0.283033	0.0954264	0.140267	0.15373	0.0779417	0.063548	0.067359	0.0982333	0.0915742	0.187668	0.0605678	0.203144	0.114337	0.197794	0.233774	0.130335	0.0708927	0.115552	0.221603	0.0854496	0.0335866	0.0990512	0.0608321	0.441513	0.0628895	0.168569	0.0393953	0.0897559	0.161825	0.100339	0.216947	0.0672263	0.0663204	0.13104	0.218658	0.104179	0.237329	0.132041	0.136843	0.220017	0.110691	0.209451	0.128031	0.037507	0.135636	0.0599796
	459	0.0713706	0.16628	0.310089	0.0738255	0.165806	0.142382	0.276327	0.0552001	0.250195	0.125226	0.11955	0.202901	0.00108378	0.156943	0.147942	0.126752	0.152168	0.0787715	0.16569	0.0959537	0.332541	0.0731072	0.156503	0.1829	0.0736947	0.930186	0.346174	0.0396734	0.0904073	0.111431	0.200336	0.177488	0.140499	0.080183	0.180872	0.0855415	0.18907	0.187366	0.220691	0.160281	0.0653217	0.179017	0.128557	0.111512	0.0785877	0.0712692	0.101862	0.0826915
	462	0.0889686	0.173729	0.203903	0.0721516	0.229688	0.144114	0.208305	0.161635	0.0688159	0.0918283	0.124571	0.210922	0.10283	0.225362	0.0605861	0.191261	0.135847	0.0848806	0.164344	0.0489696	0.132171	0.101342	0.178183	0.0547341	0.0930549	0.501424	0.112187	0.189297	0.0904073	0.377451	0.138899	0.210585	0.119348	0.149926	0.133142	0.124549	0.204553	0.139728	0.171205	0.262863	0.137824	0.120918	0.135686	0.223138	0.126056	0.164891	0.137866	0.0868999
	465	0.0892098	0.155294	0.198807	0.107622	0.118542	0.144721	0.174372	0.128244	0.152585	0.0473743	0.0691581	0.214961	0.073583	0.178141	-0.0316962	0.181274	0.141587	0.188881	0.126937	0.0626626	0.231599	0.118334	0.0962382	0.13567	0.0525443	0.267387	0.238541	0.172914	0.119518	0.442477	0.0936458	0.20794	0.117491	0.0711319	0.0230398	0.163556	0.181788	0.0294946	0.152049	0.0013264	0.0847956	0.19744	0.111808	0.112659	0.212318	0.097464	0.0587692	0.0664591
	468	0.0988944	0.164268	0.308791	0.14915	0.065557	0.105654	0.202307	0.173916	0.159141	0.18981	0.0958781	0.170069	0.0361705	0.140433	0.150933	0.110169	0.136815	0.0328075	0.0647703	0.177342	0.146938	0.114868	0.0957742	0.123603	0.110094	0.23677	0.361609	0.257185	0.188175	0.755127	0.112376	0.126635	0.18658	0.0448464	0.0522441	0.126186	0.259201	0.175277	0.193799	0.16702	0.0429757	0.253853	0.168498	0.13487	0.130994	0.164212	0.138424	0.144415
	471	0.0944794	0.170202	0.333253	0.0594781	0.153071	0.154942	0.218721	0.115963	0.0254222	0.119965	0.0311404	0.13239	0.0997125	0.23005	-0.00424903	0.137618	0.26116	0.13739	0.139585	0.135749	0.236824	0.12831	0.124282	0.141912	0.0520802	0.216611	0.671772	0.179884	0.13524	0.33858	0.202958	0.0704921	0.222053	0.0267442	0.144954	0.14648	0.131667	0.317577	0.224927	0.215262	0.0955133	0.283535	0.0295217	0.102414	0.152012	0.0873741	0.11628	0.157374
	474	0.0818962	0.146688	0.410437	0.182308	0.0191781	0.108686	0.168849	0.0775146	0.102012	0.108832	0.035534	0.182071	0.158157	0.214491	0.0305877	0.201312	0.198711	0.114117	0.114288	0.132155	0.220543	0.165928	0.1211	0.0672872	0.0806564	0.112539	0.383206	0.143405	0.14904	0.15974	0.110803	0.123461	0.106485	0.0276121	0.174158	0.134725	0.212294	0.202324	0.200246	0.154397	0.0546741	0.256803	0.0462709	0.0882358	0.00410501	0.0624406	0.10465	0.18897
	477	0.0885626	0.158881	0.382176	0.0544565	0.226828	0.256637	0.192443	0.145501	-0.0150577	0.0998345	0.136406	0.162453	0.167758	0.190439	-0.00240163	0.186048	0.173745	0.0858988	0.135818	0.0447761	0.325195	0.122477	0.0902051	0.114448	0.110559	0.132194	0.33473	0.180517	0.164282	0.147503	0.155082	0.0699632	0.0972683	0.122339	0.0875967	0.138351	0.118481	0.225067	0.218112	0.116531	0.0828342	0.256382	0.116618	0.0734014	0.103556	0.141316	0.0891972	0.136532
	480	0.092819	0.157474	0.364757	0.0157184	0.113298	0.185693	0.27901	0.155535	0.0738108	0.0511106	0.033651	0.213345	0.118963	0.162107	0.0611139	0.244088	0.169941	0.101026	0.165219	0.152352	0.225314	0.155361	0.0487688	0.135185	0.102271	0.171127	0.165593	0.0774188	0.156661	0.127507	0.122791	0.123461	0.151107	0.0861964	0.155632	0.105893	0.174506	0.208778	0.127736	0.108294	0.0707156	0.318274	0.00804824	0.121265	0.136848	0.0617615	0.0255532	0.0627852
	483	0.0889291	0.147178	0.192321	0.156881	0.115682	0.14654	0.230242	0.131535	0.0536229	0.0441718	0.046742	0.242196	0.100405	0.156943	0.183307	0.115382	0.148779	0.149027	0.0979392	0.157743	0.471421	0.078433	0.0920615	0.162649	0.0479695	0.12917	0.353451	0.108828	0.104688	0.105272	0.122791	0.141294	0.152036	0.0353614	0.142122	0.142854	0.0861379	0.0443495	0.201044	0.161029	0.000665476	0.21207	0.0521976	0.0575016	0.114842	0.0395444	0.073107	0.0368
	486	0.0854103	0.16869	0.221322	0.271422	0.0887124	0.182055	0.227559	0.0925247	0.0413436	0.174484	0.0641369	0.148431	0.0485423	0.256956	0.0318193	0.1564	0.144491	0.164663	0.172754	0.152951	0.453474	0.155953	0.168503	0.0571615	0.0534726	0.119532	0.401986	0.171647	0.157142	0.138625	0.105633	0.171217	0.188901	0.090474	0.176989	0.201745	0.106147	0.124054	0.236899	0.175898	0.0969843	0.167758	0.076076	0.0643041	0.151025	0.133263	0.0598843	0.144882
	489	0.081673	0.177445	0.290167	0.0500725	0.117112	0.171834	0.202307	0.0295145	0.0710012	0.146423	0.163126	0.244562	0.0935265	0.169648	0.165624	0.20395	0.186263	0.0792806	0.201214	0.0418664	0.604471	0.0895919	0.200724	0.180958	0.10552	0.193869	0.31683	0.255918	0.0727625	0.121429	0.220115	0.127164	0.11338	0.0410028	0.288224	0.289059	0.0906646	0.171794	0.262072	0.199645	0.143638	0.183231	0.0766773	0.100202	0.190241	0.230281	0.152762	0.155103
	492	0.097459	0.197668	0.235406	0.126433	0.110914	0.159793	0.249418	0.0775146	0.0745393	0.171281	0.19424	0.160837	0.0581429	0.154565	0.121638	0.155081	0.248228	0.177318	0.209624	0.167243	0.281047	0.229923	0.170359	0.188656	0.10731	0.17245	0.135838	0.199345	0.196757	0.188614	0.0978415	0.148095	0.222915	0.128786	0.19778	0.222857	0.180411	0.221584	0.176362	0.231628	0.0658121	0.169866	0.023595	0.0910223	0.166754	0.242408	0.0786828	0.162985
	495	0.0693542	0.165291	0.331307	0.0976582	0.128417	0.145327	0.236319	0.0696483	0.0904607	0.0632344	0.0939952	0.220558	0.0426533	0.527779	0.0562755	0.237932	0.112748	0.121245	0.13205	0.144649	0.303084	0.215805	0.175862	0.124088	0.027217	0.114303	0.0616571	0.142772	0.078461	0.111431	0.114999	0.11923	0.192547	0.0685281	0.261204	0.170048	0.143541	0.220149	0.218542	0.262863	0.0906098	0.311169	0.0205887	0.0779911	0.181424	0.184392	0.0775677	0.0641879
	498	0.0918597	0.168382	0.259219	0.0876947	0.144966	0.190458	0.276327	0.051267	0.102012	0.0849657	0.0846701	0.206536	0.0673971	0.453245	0.181547	0.0516894	0.197743	0.0621168	0.11153	0.0608654	0.245229	0.138285	0.197475	0.0403085	0.119775	0.211823	0.177037	0.243336	0.0751655	0.080318	0.215395	0.225773	0.218804	0.181357	0.232566	0.271982	0.118481	0.139728	0.114965	0.0615493	0.0536934	0.166494	0.156558	0.0745488	0.243634	0.136562	0.0930207	0.181088
	501	0.0722446	0.169321	0.287573	0.10818	0.138837	0.171834	0.162299	0.10922	0.111481	0.198274	0.189936	0.212537	0.109016	0.42301	0.0214387	0.167267	0.169457	0.378265	0.0788318	0.25582	0.268401	0.113093	0.202116	0.141912	0.189723	0.181207	0.0910009	0.260986	0.102354	0.123108	0.0630024	0.191694	0.158467	0.115458	0.225286	0.227302	0.179492	0.12057	0.203622	0.223499	0.0663024	0.212492	0.11009	0.0996279	0.133392	0.150048	0.0764525	0.0961851
	504	0.0672834	0.17155	0.306197	0.0948684	0.0991324	0.23862	0.118503	0.100873	0.0717296	0.0797045	0.144476	0.182071	0.146478	0.255053	0.0745736	0.237492	0.100299	0.117681	0.125524	0.138744	0.169504	0.203463	0.16479	0.138583	0.132173	0.157141	0.10937	0.264698	0.159545	0.191973	0.131107	0.134493	0.19394	0.0625147	0.16178	0.200108	0.0997835	0.119136	0.253108	0.0199388	0.126125	0.198704	0.0814014	0.0979068	0.11724	0.0631197	0.0903124	0.235797
	507	0.083814	0.156521	0.318428	0.0578042	0.267009	0.197647	0.177134	0.165006	0.00950082	0.13796	0.120805	0.203709	0.106591	0.142267	0.119791	0.197354	0.0666888	0.146481	0.239092	0.0840579	0.197901	0.110134	0.238978	0.0774128	0.0963037	0.202626	0.101212	0.210026	0.0999506	0.11527	0.118146	0.112429	0.200371	0.0633826	0.205627	0.218354	0.105688	0.125488	0.22155	-0.00755193	0.103289	0.170648	0.150632	0.0847935	0.112867	0.0470148	0.0897548	0.0377352
	510	0.0768481	0.169867	0.392461	0.0511884	0.252367	0.174259	0.241211	0.0997488	0.170692	0.137426	0.0859254	0.232156	0.07774	0.139006	0.176005	0.192141	0.139166	0.138917	0.190449	0.0620635	0.0974889	0.206421	0.148216	0.188171	0.0686557	0.119532	0.100391	0.289228	0.09947	0.165259	0.105633	0.138649	0.152964	0.122339	0.12303	0.179405	0.114807	0.149666	0.143085	0.221252	0.11835	0.219174	0.0647381	0.0580753	0.0712522	0.137241	0.0155964	0.117027
	513	0.0913711	0.185873	0.398206	0.135838	0.161584	0.213932	0.225902	0.0964578	0.171421	0.20201	0.1781	0.225347	0.0804618	0.114002	0.088649	0.186927	0.143523	0.150481	0.111059	0.123853	0.528745	0.193487	0.356325	0.0677726	0.109166	0.215351	0.183551	0.252749	0.242482	0.15918	0.20603	0.218972	0.160324	0.0762774	0.063489	0.14648	0.134422	0.161754	0.229225	0.129795	0.11884	0.275226	0.160767	0.126346	0.239685	0.17566	0.130618	0.120767
	516	0.101695	0.170004	0.384678	0.17346	0.121811	0.0689258	0.223693	0.177849	0.140306	0.260265	0.0523012	0.165626	0.106591	0.137579	0.194919	0.19346	0.275545	0.101026	0.127879	0.21534	0.470891	0.206421	0.184614	0.10675	0.0525443	0.147062	0.124453	0.129556	0.133318	0.0780785	0.063452	0.17439	0.175043	0.0887382	0.137592	0.213909	0.160401	0.033695	0.165249	0.1529	0.074078	0.218332	0.141098	0.108152	0.154481	0.129868	0.137309	0.197788
	519	0.0822122	0.173311	0.261165	0.126433	0.0196548	0.215751	0.183684	0.150478	0.06226	0.176619	0.0859254	0.194073	0.0815011	0.144169	0.0843384	0.110609	0.166553	0.0686623	0.133463	0.0976653	1.0299	0.076066	0.195685	0.122215	0.21094	0.186876	0.121577	0.136526	0.147118	0.104713	0.139948	0.116661	0.121668	0.11459	0.166311	0.150573	0.139408	0.129791	0.138419	0.237511	0.0998564	0.260958	0.151233	0.151999	0.195602	0.150048	0.180959	0.0808879
	522	0.0714038	0.180895	0.311386	0.0888106	0.154433	0.237407	0.337642	0.147187	0.0485239	0.191411	0.186798	0.262218	0.0935265	0.0451077	0.114337	0.138058	0.102236	0.129826	0.191862	0.0982644	0.660205	0.0778413	0.130315	0.221392	0.139135	0.121737	0.0306701	0.26343	0.0951446	0.0736795	0.140472	0.240507	0.132211	0.0504259	0.0926933	0.212272	0.137112	0.205192	0.216393	0.30811	0.144618	0.193647	0.0587255	0.0341436	0.106519	0.134525	0.138424	0.196852
	525	0.0958334	0.205229	0.387921	0.207257	0.107645	0.207349	0.306472	0.0841768	0.151857	1.08895	0.137662	0.202497	0.0670507	0.172977	0.0739578	0.162932	0.0849464	0.0994989	0.196571	0.17854	0.292028	0.159419	0.237586	0.0672872	0.184684	0.167662	0.152153	0.281081	0.175748	0.156941	0.0572334	0.157011	0.129492	0.120169	0.199398	0.186715	0.186774	0.233672	0.184896	0.0934258	0.151483	0.279802	0.0199875	0.15708	0.120696	0.117062	0.0753373	0.166659
	528	0.0854701	0.228157	2.5853	0.207815	0.198428	0.197041	0.337642	0.111468	-0.0055881	0.932183	0.155057	0.12437	0.11347	0.0805063	0.132019	0.172983	0.147327	0.174263	0.0961227	0.0239799	0.283092	0.101934	0.283597	0.144339	0.121631	0.110334	0.126859	0.214461	0.180966	0.158061	0.100464	0.216328	0.141427	0.059477	0.196081	0.174493	0.134422	0.1511	0.195088	0.311854	0.0940422	0.207073	0.130962	0.0688937	0.092271	0.24105	0.0194995	0.158776
	531	0.0883485	0.190082	0.834532	0.0489566	0.161107	0.135106	0.333854	0.0574476	0.162055	0.905724	0.183032	0.245369	0.0986732	0.221557	0.133866	0.178636	0.0916547	0.143936	0.199801	0.0994625	0.188435	0.110134	0.210403	0.100508	0.0829107	0.192609	0.147282	0.118875	0.154739	0.111991	0.168568	0.131849	0.164434	0.0651185	0.150536	0.139579	0.104769	0.148948	0.24924	0.0934258	0.103779	0.153128	-0.0379049	-0.0341272	0.0883917	0.109009	0.0985965	0.0873675
	534	0.0809603	0.214006	0.47678	0.183982	0.131754	0.0797536	0.227559	0.229622	0.0680875	1.49773	0.0685305	0.200535	0.0773936	0.227196	0.0660403	0.200872	0.147327	0.107063	0.18769	0.0959537	0.287333	0.138285	0.240304	0.134699	0.151997	0.203067	0.249985	0.227043	0.153366	0.0852769	0.126462	0.201668	0.268996	0.107274	0.248908	0.199289	0.174506	0.0906558	0.166109	0.164025	0.0716963	0.237598	0.1423	0.0830724	0.102075	0.121718	0.0719918	0.181555
	537	0.0940076	0.186367	0.2683	0.17346	0.100563	0.180236	0.184236	0.0964578	0.171421	0.845868	0.116411	0.177686	0.0739295	0.120117	0.135098	0.123674	0.117589	0.108081	0.139585	0.103057	0.148528	0.200504	0.233409	0.100022	0.0746229	0.182088	0.196991	0.208758	0.0989894	0.20365	0.132156	0.192752	0.1281	0.156808	0.0949584	0.179814	0.0965689	0.128356	0.230514	0.0837986	0.0220308	0.234226	0.0963469	0.102988	0.0619419	0.156839	0.112934	0.148556
	540	0.0804576	0.178006	0.297858	0.0882526	0.185693	0.167589	0.310812	0.189488	0.0710012	0.362441	0.139455	0.191707	0.0553716	0.182422	0.149701	0.152882	0.1512	0.109608	0.182039	0.152352	0.177985	0.199405	0.213652	0.0783838	0.0300017	0.211823	0.196169	0.232655	0.145264	0.119189	0.208128	0.244134	0.102772	0.0383991	0.208459	0.179814	0.120252	0.109096	0.233031	0.148407	0.0415047	0.23838	0.120225	0.135443	0.122671	0.15616	0.125679	0.120767
	543	0.086426	0.194507	0.366702	0.203351	0.261833	0.14654	0.177134	0.124873	0.191608	0.485814	0.132641	0.190092	0.10283	0.127659	0.104572	0.179515	0.11994	0.158118	0.19563	0.089364	0.226828	0.202871	0.185078	0.153494	0.114669	0.159346	0.225513	0.268499	0.128992	0.0152926	0.160252	0.177488	0.184259	0.00957187	0.216872	0.185487	0.179492	0.217281	0.214305	0.195259	0.122763	0.264751	0.10047	0.0694674	0.153987	0.13792	0.126794	0.127715
	546	0.0910186	0.171788	0.330659	0.0561303	0.214977	0.185693	0.314126	0.104244	0.197436	0.282988	0.105831	0.175262	0.0904583	0.16496	0.150317	0.196538	0.0825259	0.132299	0.210095	0.128646	0.137472	0.208788	0.195685	0.162163	0.0967678	0.17686	0.218177	0.152819	0.125216	0.105832	0.119194	0.0584022	0.181939	0.0879323	0.141556	0.223676	0.136194	0.112682	0.233461	0.198896	0.0122938	0.216646	0.0921382	0.0432409	0.144183	0.0193647	0.0294563	0.0539676
	549	0.0969112	0.179491	0.274693	0.112006	0.196521	0.0960387	0.267015	0.164445	0.208258	0.31852	0.0827871	0.238561	0.110402	0.141384	0.116184	0.255394	0.198711	0.18939	0.059186	0.176143	0.153753	0.111318	0.229763	0.0865675	0.182828	0.171568	0.175393	0.0780524	0.144783	0.129187	0.163399	0.173333	0.23538	0.118495	0.171893	0.237478	0.134882	0.250679	0.278649	0.255375	0.0536934	0.27643	0.129158	0.00685167	0.146158	0.0247007	0.121776	0.147688
	552	0.072546	0.191277	0.330659	0.103158	0.148304	0.145933	0.309155	0.130411	0.294942	0.276125	0.135151	0.237003	0.181515	0.152187	0.19615	0.15596	0.13149	0.201027	0.0998231	0.185044	0.11483	0.107175	0.234337	0.130399	0.157965	0.191286	0.219409	0.184228	0.139016	0.203091	0.133205	0.168572	0.253348	0.138271	0.110653	0.177768	0.222791	0.140445	0.167398	0.114284	0.133971	0.163965	0.113612	0.133149	0.125562	0.207288	0.0875245	0.151362
	555	0.102758	0.171961	0.325562	0.0888106	0.172889	0.157974	0.269698	0.224084	0.149776	0.224275	0.105831	0.308726	0.133414	0.108295	0.0324351	0.132405	0.177618	0.246991	0.108233	0.132754	0.207367	0.1054	0.250448	0.166463	0.0640809	0.127847	0.229151	0.243336	0.0928103	0.163099	0.0114557	0.147641	0.219268	0.144285	0.0797495	0.160691	0.143082	0.141162	0.172494	0.206384	0.102308	0.308219	0.0420621	0.11897	0.0378902	0.0914489	0.150053	0.148155
	558	0.0891227	0.193234	0.611875	0.17904	0.164853	0.0954324	0.144228	0.113715	0.186614	0.082297	0.193074	0.325113	0.0791257	0.153614	0.148558	0.128887	0.159844	0.278773	0.10682	0.20293	0.0596262	0.21758	0.158824	0.159736	0.248666	0.224927	0.254856	0.257185	0.168127	1.18119	0.0645009	0.167514	0.272643	0.11242	0.235398	0.186306	0.154891	0.0742642	0.142655	0.0830499	0.0775104	0.266436	0.104077	0.0933172	0.121683	0.106972	0.0327221	0.174541
	561	0.0996008	0.1934	0.288221	0.113122	0.173366	0.12731	0.328883	0.14213	0.235731	0.122023	0.136406	0.234175	0.101791	0.126232	0.139321	0.209603	0.144975	0.2475	0.139114	0.0424654	0.269461	0.193487	0.198868	0.189142	0.0396818	0.196956	0.183551	0.332585	0.0308132	0.354737	0.0494415	0.166532	0.139637	0.0952475	0.116882	0.209055	0.152595	0.0807184	0.156715	0.198896	0.0911001	0.1857	0.142901	0.140033	0.155962	0.208646	0.17379	0.168997
	564	0.0967079	0.200068	0.281735	0.103716	0.15634	0.154336	0.288874	0.217421	0.257375	0.229003	0.193612	0.259795	0.136828	0.145121	0.0709667	0.175558	0.197259	0.263136	0.130704	0.227235	0.223723	0.143019	0.227906	0.0851111	0.0290734	0.209178	0.28825	0.176082	0.187694	0.24972	0.111328	0.13608	0.201764	0.136969	0.258939	0.150573	0.223709	0.223018	0.194658	0.155146	0.121782	0.230854	0.0844077	0.181586	0.0864168	0.086695	0.139539	0.12865
	567	0.0924924	0.1992	0.326767	0.153533	0.100086	0.147146	0.253285	0.113153	0.26466	0.63412	0.0685305	0.257025	0.0224129	0.128135	0.10334	0.129767	0.138198	0.260591	0.19563	0.173747	0.138002	0.177679	0.269342	0.192471	0.0456489	0.170245	0.157846	0.17047	0.189548	0.201971	0.128035	0.115074	0.11517	0.0870643	0.18427	0.140398	0.174966	0.17456	0.180599	0.0540616	0.0935519	0.148071	0.182241	0.186093	0.101088	0.0564255	0.0924631	0.169464
	570	0.101358	0.181586	0.234109	0.105948	0.139314	0.171834	0.295503	0.0685246	0.24801	0.20201	0.0118626	0.220558	0.0065769	0.152187	0.105716	0.152003	0.0580441	0.330846	0.16199	0.180337	0.104834	0.189345	0.189652	0.124088	0.124814	0.225368	0.16929	0.254017	0.222915	0.00585469	0.0588068	0.183307	0.153428	0.0990912	0.191551	0.209874	0.154432	0.0706785	0.293139	0.172154	0.0444468	0.202859	0.0742723	0.157654	0.0633526	0.13792	0.109111	0.216759
	573	0.11296	0.208153	2.19669	0.137512	0.17718	0.13935	0.236319	0.0802437	0.221266	0.0537031	0.130758	0.226559	0.115548	0.201786	0.177236	0.220972	0.161781	0.201027	0.151225	0.197539	0.126416	0.118334	0.221939	0.140941	0.0700481	0.178561	0.204326	0.215728	0.105649	0.075839	0.180556	0.108802	0.209123	0.0986572	0.165744	0.134725	0.117562	0.195255	0.232172	0.178144	0.140275	0.194911	0.0497926	0.095612	0.0653275	0.117062	0.133963	0.219564
	576	0.129409	0.239979	3.14254	0.0472828	0.186646	0.166376	0.311917	0.161073	0.169964	0.118363	0.108341	0.295454	0.0574501	0.222984	0.136945	0.153762	0.0973948	0.132299	0.116643	0.200534	0.216832	0.189345	0.269342	0.179502	0.075087	0.165457	0.207965	0.208125	0.175267	0.222526	0.201909	0.098828	0.129028	0.0952475	0.278678	0.18344	0.18953	0.227935	0.248381	0.274736	0.0955133	0.2267	0.0647381	0.135443	0.121189	0.104934	0.165506	0.119832
	579	0.174321	0.209482	2.52998	0.150265	0.204626	0.0954324	0.286191	0.193421	0.155499	0.039978	0.155684	0.277855	0.0705148	0.164485	0.159554	0.130206	0.13149	0.142917	0.181568	0.127448	0.235764	0.0708247	0.210403	0.0826837	0.108238	0.174214	0.208787	0.194909	0.205751	0.180855	0.170666	0.149682	0.158003	0.0711319	0.139857	0.200517	0.146231	0.156837	0.170775	0.290247	0.131029	0.228386	0.0253988	0.0511908	0.0996064	0.104255	0.120103	0.169464
	582	0.170219	0.200879	2.55509	0.15186	0.164853	0.118907	0.229138	0.0484577	0.151857	0.213676	0.0933675	0.155644	0.115895	0.104558	0.144863	0.154641	0.17665	0.117681	0.10312	0.0632617	0.208427	0.0925506	0.202116	0.10245	0.121631	0.24244	0.0995692	0.13019	0.175267	0.0775186	0.184677	0.125577	0.0995226	0.0952475	0.130877	0.0652483	0.145772	0.334686	0.217252	0.268746	0.0969843	0.228807	0.0951444	0.112085	0.16231	0.0038419	0.050963	0.218162
	585	0.191742	0.211698	2.05002	0.180634	0.185693	0.0815727	0.385857	0.190612	0.233545	0.152752	0.0971334	0.241792	0.0502249	0.10551	0.198614	0.212241	0.175197	0.107063	0.231153	0.201133	0.18427	0.149444	0.270735	0.189627	0.190187	0.180766	0.210019	0.188664	0.168127	0.0258502	0.131632	0.112958	0.214163	0.125811	0.180306	0.130631	0.159483	0.0792841	0.230944	0.183279	0.107212	0.245123	0.11009	0.137738	0.106519	0.115024	0.18542	0.176412
	588	0.22453	0.198947	1.62916	0.112564	0.175749	0.207349	0.355792	0.154411	0.274025	0.11356	0.0672752	0.214557	0.0756615	0.0800307	0.00621959	0.174679	0.222778	0.190918	0.154051	0.158342	0.156403	0.120701	0.210868	0.140456	0.110559	0.139187	0.226745	0.223875	0.180966	0.0925553	0.0390272	0.180133	0.155284	0.137837	0.192117	0.163966	0.196812	0.150383	0.230514	0.263505	0.102799	0.126758	0.0641368	0.11897	0.0962209	0.149368	0.135078	0.156906
	591	0.245069	0.20218	1.6716	0.193945	0.153548	0.134499	0.293846	0.135468	0.16705	0.0743669	0.0410932	0.231752	0.0859549	0.123447	0.177852	0.0896288	0.13965	0.127281	0.106349	0.0590682	0.296798	0.251057	0.267486	0.178045	0.0774076	0.218816	0.177389	0.193733	0.163801	0.0647215	0.123315	0.202726	0.182867	0.116325	0.20676	0.178996	0.186315	0.114833	0.12264	0.328969	0.0239922	0.25012	0.112409	0.0705329	0.180437	0.329239	0.10242	0.112417
	594	0.288923	0.192478	1.25789	0.0633041	0.179495	0.109812	0.339851	0.182264	0.145405	0.116228	0.163754	0.197708	0.0849652	0.106461	0.112489	0.106651	0.174713	0.0843715	0.126466	0.139258	0.186921	0.117151	0.269807	0.128457	0.177789	0.133958	0.232438	0.220073	0.17767	0.0392072	0.10878	0.161243	0.124387	0.0573692	0.171893	0.154609	0.175425	0.204475	0.155856	0.198896	0.107212	0.172334	0.158362	0.0660252	0.0673024	0.115703	0.0808335	0.155103
	597	0.279539	0.200495	1.71348	0.121969	0.170574	0.111631	0.457115	0.0724577	0.0933744	0.199875	0.115784	0.244562	0.0667538	0.182897	0.0697351	0.202631	0.174713	0.0979716	0.140931	0.22133	0.171624	0.194079	0.18647	0.214664	0.0267529	0.162811	0.223459	0.129556	0.142861	0.0242506	0.126462	0.274057	0.190227	0.0680942	0.205627	0.0957174	0.179951	0.187366	0.252678	0.389834	0.064341	0.255539	0.251385	0.0552068	0.0388777	0.157518	0.0703988	0.206538
	600	0.364819	0.205564	1.92326	0.2499	0.139791	0.12012	0.256047	0.0964578	0.224908	0.202544	0.14071	0.249409	0.0677435	0.139006	0.0538123	0.152443	0.166068	0.113608	0.158693	0.140456	0.0833283	0.14006	0.267022	0.146281	0.154782	0.165898	0.138303	0.201246	0.196757	0.147503	0.103011	0.223204	0.184724	0.0685281	0.181439	0.0851906	0.200026	0.10633	0.161873	0.25837	0.140766	0.243016	0.0408596	0.220844	0.119708	0.125114	0.057654	0.170867
	603	0.395921	0.204842	2.46244	0.132491	0.109552	0.147753	0.305367	0.129849	0.250195	0.101893	0.188053	0.238965	0.0901119	0.10551	0.236529	0.172543	0.178102	0.119717	0.0690089	0.0923593	0.144287	0.201687	0.210868	0.205509	0.149213	0.205713	0.225102	0.171647	0.0899267	0.189174	0.168568	0.197966	0.112452	0.0517278	0.162913	0.119695	0.14669	0.0508037	0.238619	0.288107	0.135372	0.204544	0.142901	0.14913	0.0418401	0.0786425	0.0924631	0.24742
	606	0.444904	0.215544	2.3518	0.0185082	0.16533	0.156155	0.336064	0.162197	0.244368	0.0558381	0.157567	0.222924	0.0924873	0.206474	0.102109	0.205269	0.141587	0.121245	0.19933	0.105453	0.241594	0.180553	0.216834	0.148639	0.178253	0.19305	0.257732	0.132724	0.154739	0.133666	0.155082	0.106687	0.257923	0.0715658	0.130877	0.148936	0.177196	0.190235	0.132034	0.211518	0.074078	0.224593	0.209039	0.0739751	0.182412	0.176339	0.153877	0.114755
	609	0.532077	0.203724	2.20828	0.165729	0.145443	0.215751	0.368339	0.137154	0.0680875	0.0712407	0.124571	0.235791	0.0296381	0.204571	0.245678	0.0852947	0.0724289	0.0605895	0.233912	0.00138642	0.150572	0.267457	0.214978	0.0889256	0.0921266	0.284901	0.154618	0.291762	0.173345	0.11479	0.0707944	0.251993	0.187972	0.128352	0.153367	0.175721	0.226399	0.231521	0.159294	0.273239	0.0887184	0.221703	0.176829	0.00226204	0.0967146	0.121136	0.00563955	0.183826
	612	0.564689	0.206148	1.9367	0.0893686	0.207418	0.132074	0.401798	0.0702102	0.0897322	0.120956	0.165637	0.281837	0.0237986	0.209803	0.111258	0.0909479	0.130037	0.104081	0.192333	0.0941565	0.229478	0.17937	0.324105	0.199268	0.0980938	0.162811	0.27974	0.206858	0.10613	0.120309	0.151936	0.165474	0.251028	0.080617	0.174158	0.122502	0.135341	0.147514	0.16353	0.412832	0.111064	0.266015	0.284798	0.174701	0.105531	0.136562	0.150531	0.167594
	615	0.596897	0.184719	2.02101	0.0882526	0.162946	0.0930069	0.395248	0.0858624	0.14322	0.143755	0.112107	0.256621	0.134799	0.0720134	0.0685035	0.0682722	0.173745	0.0969534	0.190045	0.172549	0.160568	0.0848578	0.225122	0.168405	0.041936	0.123879	0.206381	0.139604	0.112789	0.0880763	0.12384	0.177488	0.201764	-0.0132419	0.0550756	0.145252	0.140786	0.103462	0.165249	0.35047	0.0658121	0.269748	0.104679	0.039307	0.144183	0.0962027	0.0681684	0.207474
	618	0.661966	0.202189	2.31826	0.222162	0.222537	0.0725639	0.304262	0.075829	0.162783	0.12149	0.22105	0.237753	0.0354776	0.205522	0.0287403	0.177756	0.104103	0.0520077	0.110588	0.148843	0.119071	0.100751	0.228834	0.152523	0.150605	0.218375	0.25691	0.214461	0.223876	0.0952747	0.0738662	0.138649	0.152964	0.0672263	0.143821	0.22081	0.201798	0.181014	0.114106	0.216011	0.11835	0.233805	0.130361	0.0637304	0.134379	0.200594	0.172118	0.229785
	621	0.714354	0.188409	1.59442	0.221604	0.154433	0.0292525	0.328883	0.0813674	0.208987	0.164952	0.0591157	0.256621	0.107977	0.14845	0.119175	0.0992393	0.140618	0.0691714	0.0947098	0.0852561	0.0664415	0.263906	0.24216	0.148223	0.202188	0.164575	0.200218	0.215095	0.151443	0.0375276	0.101962	0.115603	0.185188	0.0638166	0.264602	0.132678	0.187233	0.12057	0.165679	0.223499	0.16115	0.216224	0.12976	0.0648778	0.0712522	0.221453	0.158337	0.174074
	624	0.69412	0.212138	2.05252	0.180156	0.152117	0.162219	0.422078	0.0808056	0.287761	0.150617	0.0834148	0.321939	0.103523	0.195603	0.147326	0.115822	0.189582	0.144954	0.117585	0.166644	0.149588	0.171761	0.240304	0.165978	0.176396	0.205713	0.238952	0.245237	0.102354	0.139185	0.17224	0.122403	0.179684	0.13139	0.185403	0.192388	0.192744	0.128356	0.225787	0.412832	0.122763	0.172334	0.0145762	0.117249	0.0741441	0.160817	0.084179	0.151829
	627	0.737546	0.217712	1.64594	0.279233	0.206464	0.154942	0.344271	0.209555	0.202535	0.299458	0.237907	0.221366	-0.0102489	0.136628	0.181547	0.242769	0.146843	0.0661896	0.135347	0.203444	0.170564	0.137101	0.223265	0.229575	0.135422	0.200484	0.227156	0.186129	0.114231	0.15918	0.109754	0.221617	0.142819	0.128352	0.165744	0.0965361	0.203634	0.226501	0.194229	0.362343	0.195195	0.277273	0.0187849	0.140033	-0.0286927	0.197198	0.184862	0.245082
	630	0.775487	0.229733	0.929043	0.323471	0.161107	0.108079	0.340404	0.177287	0.0890038	0.240135	0.157567	0.194073	0.0756615	0.178141	0.111874	0.206525	0.214133	0.181827	0.100765	0.199935	0.188435	0.22578	0.237586	0.230546	0.147423	0.2626	0.251981	0.204957	0.0756461	0.240842	0.249785	0.196379	0.267604	0.115458	0.187102	0.208237	0.288395	0.194538	0.200675	0.395824	0.199608	0.304487	0.182842	0.148557	0.239685	0.377069	0.177694	0.21402
	633	0.817957	0.21068	1.74499	0.335108	0.14735	0.112844	0.357922	0.106491	0.128755	0.181346	0.137662	0.236599	0.0725933	0.0917849	0.120407	0.169025	0.144007	0.124735	0.0891256	0.211831	0.207367	0.192896	0.235729	0.24407	0.267098	0.160228	0.179443	0.247137	0.181927	0.193653	0.0515393	0.176431	0.144676	0.0220327	0.221888	0.1611	0.175425	0.192386	0.104282	0.386839	0.139785	0.237176	0.149429	0.0785648	0.119215	0.231542	0.176578	0.197788
	636	0.831966	0.205443	1.34989	0.358941	0.105262	0.0629488	0.333854	0.105368	0.219081	0.262858	0.174334	0.290665	0.137521	0.101705	0.171694	0.222229	0.193939	0.118699	0.119469	0.140456	0.175335	0.118334	0.211796	0.15495	0.0921266	0.147062	0.192882	0.302443	0.161467	0.120309	0.121742	0.131849	0.185652	0.157675	0.214041	0.148117	0.202257	0.102027	0.138849	0.399461	0.105741	0.291482	0.18937	0.091596	0.0373965	0.172944	0.0930207	0.137467
	639	0.898511	0.216749	1.38659	0.595833	0.132231	0.283057	0.368891	0.166692	0.195979	0.0802382	0.144476	0.19892	0.0605678	0.0960654	0.16017	0.148988	0.162265	0.0626259	0.143757	0.199336	0.216832	0.12831	0.288237	0.212237	0.0921266	0.113862	0.166825	0.122677	0.123294	0.104233	0.148264	0.184894	0.206803	0.145587	0.175857	0.172914	0.164469	0.23859	0.177222	0.388336	0.103779	0.25012	0.135686	0.153064	0.134379	0.238334	0.114607	0.246952
	642	0.884471	0.224305	0.694248	1.52794	0.181879	0.246416	0.380412	0.172792	0.262474	0.212609	0.17559	0.232156	0.154347	0.179568	0.146094	0.179955	0.131005	0.0828442	0.24656	0.128646	0.226828	0.107175	0.249055	0.274378	0.142781	0.203067	0.161954	0.244603	0.19147	0.151422	0.169617	0.122932	0.17922	0.0990912	0.156765	0.0835531	0.22325	0.213695	0.142226	0.317737	0.204021	0.165651	0.0820027	0.0210304	0.0814795	0.259192	0.209794	0.189438
	645	0.953926	0.244687	1.43931	2.31338	0.153071	0.239746	0.32399	0.22906	0.277667	0.181346	0.226071	0.222577	0.0904583	0.0998702	0.119175	0.0586617	0.124297	0.0929534	0.172283	0.166045	0.236294	0.138877	0.218227	0.2956	0.093519	0.231101	0.220231	0.226409	0.121371	0.103673	0.128035	0.230004	0.253812	0.152902	0.133142	0.144842	0.144001	0.153968	0.205342	0.434439	0.0784911	0.194068	0.132766	0.16167	0.115265	0.191862	0.211945	0.123974
	648	0.959736	0.226243	1.66456	2.0992	0.134615	0.148359	0.271908	0.157782	0.235731	0.243338	0.150035	0.149643	0.0495321	0.155992	0.0819632	0.140696	0.118073	0.18939	0.204039	0.207038	0.161628	0.0813918	0.180039	0.226732	0.124349	0.168985	0.184784	0.118875	0.109013	0.126388	-0.0369444	0.0646738	0.183795	0.0793151	0.115749	0.121742	0.246933	0.148948	0.0919417	0.37197	0.106231	0.209963	0.0927394	0.112085	0.0844419	0.160137	0.159931	0.224174
	651	0.942306	0.256359	2.5487	1.89332	0.33559	0.186213	0.291636	0.130411	0.194522	0.291985	0.160616	0.226559	0.129257	0.183373	0.150317	0.113184	0.190066	0.328301	0.11994	0.161252	0.160038	0.138285	0.213652	0.232003	0.126206	0.139628	0.207965	0.241435	0.144303	0.175257	0.0817331	0.135022	0.209588	0.09004	0.191551	0.0892259	0.153513	0.206626	0.219831	0.509424	0.10525	0.244702	0.133281	0.0813513	0.111385	0.345441	0.10019	0.194982
	654	1.08059	0.256019	2.06864	2.0234	0.726712	0.253606	0.329435	0.186197	0.12376	0.249666	0.0660199	0.252986	0.0673971	0.117264	0.110026	0.0490512	0.0858455	0.172227	0.145641	0.0317678	0.210017	0.262807	0.205829	0.145796	0.17275	0.143156	0.209608	0.20378	0.180073	0.155261	0.125937	0.143939	0.162644	0.113722	0.196081	0.145252	0.168996	0.12057	0.133691	0.39208	0.164092	0.221282	0.204315	0.132575	0.0491755	0.236296	0.223575	0.202864
	657	1.08816	0.252132	1.7675	1.41284	1.09229	0.329401	0.391381	0.221274	0.199621	0.220005	0.13013	0.174454	0.112084	0.161631	0.0502054	0.100998	0.0969107	0.081317	0.129292	0.240329	0.0753771	0.0391235	0.23805	0.169376	0.231626	0.211382	0.222226	0.198077	0.285873	0.0458457	0.0588068	0.269372	0.217411	0.0939457	0.17529	0.150573	0.211835	0.111248	0.20835	0.282866	0.147561	0.289435	0.158362	0.120117	0.136354	0.284126	0.179844	0.236264
	660	1.05234	0.246925	1.99915	1.06746	1.02188	0.29813	0.363446	0.0847387	0.225637	0.539799	0.0772279	0.222924	0.0591822	0.157894	0.0648087	0.140696	0.18481	0.118699	0.132992	0.152951	0.139592	0.0977919	0.245409	0.206966	0.128991	0.185553	0.180265	0.204414	0.108533	0.209729	0.112901	0.158069	0.146068	0.107274	0.20951	0.146889	0.138031	0.10633	0.127736	0.38609	0.191832	0.181967	0.0856102	0.179291	0.0766127	0.337389	0.165506	0.229785
	663	1.12231	0.274798	2.10793	1.9099	1.38412	0.372712	0.351925	0.147749	0.217624	0.29046	0.158823	0.172839	0.0746223	0.185207	0.216912	0.146789	0.0815577	0.122772	0.1961	0.249829	0.162158	0.206421	0.323176	0.228119	0.113343	0.151913	0.346526	0.207491	0.105649	0.180296	0.097317	0.180133	0.18101	0.134428	0.185969	0.1087	0.177196	0.249244	0.161443	0.327471	0.133971	0.233805	0.125551	0.22027	0.121683	0.321187	0.150053	0.0929119
	666	1.05277	0.252193	2.33114	0.984967	0.974543	0.568826	0.351373	0.117648	0.0897322	0.491609	0.127619	0.211326	0.0962978	0.0677329	0.12287	0.125433	0.208808	0.0252438	0.101707	0.207038	0.203732	0.172945	0.314889	0.250798	0.133101	0.19872	0.143585	0.113263	0.110455	0.130867	0.132156	0.116132	0.144212	0.121905	0.173592	0.119695	0.260579	0.171794	0.147751	0.358599	0.10476	0.204123	0.135085	0.00570426	0.118721	0.269961	0.102977	0.183826
	669	1.10589	0.323373	3.1696	1.0591	2.06046	0.948407	0.434704	0.241341	0.222723	0.888797	0.0361616	0.247389	0.151971	0.147974	0.188233	0.161174	0.131974	0.0768078	0.075535	0.191634	0.207367	0.124252	0.201188	0.233945	0.176396	0.13043	0.258495	0.222607	0.1557	0.156381	0.0348315	0.170159	0.190227	0.0965494	0.464583	0.175721	0.191367	0.195255	0.189133	0.543654	0.193794	0.266436	0.244857	0.153638	0.174583	0.388517	0.000143378	0.189438
	672	1.11692	0.289021	3.1419	1.16758	0.644919	0.317966	0.433599	0.123187	0.263203	1.01003	0.176845	0.20971	0.0931801	0.206949	0.178468	0.237932	0.150231	0.0868443	0.211037	0.102458	0.167459	0.126534	0.21226	0.15398	0.28964	0.305879	0.218588	0.177349	0.178151	0.16142	0.139424	0.207411	0.152964	0.121905	0.509562	0.106712	0.227317	0.152534	0.15119	0.333355	0.10476	0.201594	0.112409	0.162244	0.119215	0.30838	0.153877	0.184294
	675	1.04969	0.321035	2.73911	1.45158	1.42478	0.864816	0.447251	0.153287	0.145405	2.01928	0.133268	0.268219	0.0993661	0.103607	0.0171281	0.136739	0.125265	0.151499	0.115701	0.130357	0.257875	0.239306	0.219155	0.170833	0.12667	0.176419	0.17375	0.240168	0.145264	0.124228	0.147215	0.259398	0.23538	0.146021	0.27075	0.15379	0.233287	0.159603	0.189992	0.28062	0.178663	0.201173	0.0748735	0.192404	-0.0100721	0.271999	0.126237	0.171335
	678	1.08215	0.330754	2.9109	1.17698	1.49098	0.885866	0.451118	0.229622	0.261018	2.07281	0.165009	0.312707	0.122774	0.264497	0.100877	0.0800183	0.112748	0.022262	0.129292	0.248631	0.259996	0.117743	0.336569	0.23443	0.154318	0.181207	0.295996	0.190565	0.230604	0.0575231	0.063452	0.160185	0.143748	0.154638	0.326975	0.095308	0.104769	0.12057	0.225787	0.377212	0.221954	0.235069	0.173909	0.13487	0.101088	0.279469	0.221902	0.121703
	681	1.10482	0.355523	3.23205	3.15031	1.85942	0.800456	0.455458	0.119254	0.274754	1.55065	0.114618	0.485407	0.0832331	0.186159	0.0312035	0.159855	0.146358	0.0864079	0.191391	0.167243	0.143227	0.204646	0.284525	0.123603	0.131245	0.17686	0.206381	0.180517	0.0632192	0.110871	0.0577579	0.207411	0.182867	0.115458	0.429796	0.122502	0.202257	0.147514	0.132402	0.379458	0.266225	0.155597	0.141098	0.105283	0.158431	0.385898	0.0714343	0.191709
	684	1.19857	0.343559	2.39878	1.9248	1.86371	0.763121	0.379308	0.221836	0.230632	2.19672	0.114618	0.914994	0.0330527	0.13853	0.0831068	0.155081	0.119041	0.17019	0.132521	0.101859	0.214258	0.0802083	0.225122	0.294629	0.198475	0.086269	0.241417	0.19681	0.204858	0.108632	0.175386	0.175448	0.0972683	0.109444	0.255622	0.0697514	0.172669	0.195972	0.220261	0.436686	0.204932	0.237176	0.184646	0.0961857	0.082467	0.386577	0.0958086	0.233459
	687	1.17337	0.314968	2.6194	0.598623	2.1238	0.796817	0.437939	0.230184	0.153314	1.56338	0.131385	1.03236	0.0691292	0.143694	0.118559	0.151563	0.169941	0.0343348	0.16569	0.161851	0.294148	0.0720083	0.243088	0.174231	0.173612	0.257749	0.248753	0.17047	0.161948	0.0414467	0.146242	0.100339	0.170004	0.0999591	0.403909	0.129052	0.157646	0.0280604	0.205771	0.430696	0.142237	0.189071	0.167295	0.0842198	0.0521378	0.413451	0.10242	0.142544
	690	1.07186	0.355858	3.12587	2.04437	1.90764	0.644015	0.359027	0.199522	0.267573	1.53319	0.060371	1.99084	0.0739295	0.141859	0.127708	0.216575	0.183358	0.126263	0.260555	0.180936	0.254695	0.207013	0.221939	0.200239	0.0870877	0.16111	0.161954	0.142138	0.165243	0.080318	0.0619535	0.148624	0.215091	0.0418707	0.370741	0.164375	0.179033	0.135425	0.158005	0.35646	0.074078	0.229229	0.170903	0.155933	0.386675	0.209325	0.135636	0.184294
	693	1.14194	0.401885	3.22112	1.56612	2.06326	0.873219	0.336064	0.149916	0.16705	2.99788	0.156312	2.30341	0.130296	0.175831	0.118559	0.142015	0.122845	0.0641532	0.180693	0.0649733	0.201081	0.160603	0.197939	0.227633	0.180971	0.215351	0.229973	0.181151	0.140458	0.137505	0.119194	0.182249	0.182403	0.0689621	0.311766	0.0851906	0.225087	0.253547	0.198956	0.395824	0.18889	0.227965	0.126152	0.0853673	0.338642	0.142674	0.188208	0.146753
	696	1.19727	0.426194	3.075	1.75487	1.53266	0.931603	0.443463	0.28597	0.292132	3.35793	0.0554395	3.49188	0.109363	0.149401	0.114337	0.18341	0.126234	0.081317	0.175042	0.197539	0.203732	0.156545	0.18647	0.261825	0.1575	0.193869	0.208787	0.0842981	0.0698789	0.0608824	0.233601	0.145526	0.213765	0.161519	0.353348	0.13104	0.212294	0.270656	0.179309	0.267997	0.248222	0.157704	0.11782	0.0580753	0.230868	0.280051	0.0792404	0.255302
	699	1.10385	0.406977	2.63163	1.01486	1.3515	1.16982	0.370548	0.202331	0.154771	3.35366	0.168775	2.88642	0.0660609	0.245609	0.0911122	0.137618	0.1651	0.0904079	0.183452	0.15355	0.216832	0.149444	0.153321	0.267165	0.120239	0.266064	0.16929	0.142772	0.234861	0.180855	0.110279	0.18172	0.146532	0.0822908	0.379801	0.113203	0.2428	0.164623	0.179309	0.261365	0.192813	0.1916	0.169099	0.137165	0.295547	0.35621	0.246276	0.159712
	702	1.10124	0.410367	3.29061	1.52523	1.71136	1.28165	0.484024	0.167254	0.214814	2.4	0.0896913	2.32545	0.0553716	0.155516	0.0959507	0.118021	0.180453	0.125245	0.23815	0.188039	0.176395	0.231022	0.184149	0.260438	0.269418	0.179443	0.235724	0.185496	0.237264	0.180855	0.0931214	0.161243	0.185652	0.162821	0.683655	0.158293	0.210457	0.146182	0.14947	0.44182	0.156317	0.161918	0.151834	0.129215	0.157443	0.269282	0.0664957	0.176879
	705	1.12354	0.370615	3.64642	0.995489	1.82489	1.45134	0.38207	0.217421	0.109296	1.09688	0.15694	2.31102	0.0464639	0.20131	0.114953	0.212241	0.18239	0.0449531	0.264322	0.126249	0.230539	0.0836743	0.192437	0.273407	0.121167	0.165457	0.235313	0.0334278	0.220581	0.0852769	0.153509	0.0914229	0.0829466	0.100393	0.52922	0.14648	0.186774	0.214412	0.179739	0.395824	0.226857	0.226279	0.256796	0.352304	0.19807	0.263267	0.132848	0.256638
	708	1.06132	0.394003	3.32471	0.533262	1.62718	1.07774	0.471951	0.158906	0.253837	1.34576	0.143849	2.2914	0.0993661	0.167814	0.171078	0.161174	0.388411	0.123208	0.363358	0.108363	0.137472	0.140652	0.206691	0.249341	0.131245	0.211823	0.200218	0.198077	0.172383	0.164219	0.130583	0.168043	0.248707	0.0874983	0.44719	0.182212	0.233287	0.253547	0.295288	0.426952	0.179643	0.267701	0.143417	0.344928	0.325946	0.286842	0.13229	0.191709
	711	1.03378	0.347685	2.7494	0.439207	1.4636	1.2444	0.447251	0.141568	0.212629	1.08628	0.179983	0.830808	0.087687	0.135676	0.0593545	0.165947	0.338479	0.0808079	0.629181	0.183846	0.169049	0.241081	0.133498	0.294144	0.155246	0.270033	0.291536	0.125845	0.157142	0.126388	0.0400761	0.118248	0.175971	0.0560674	0.703394	0.169229	0.18087	0.0778498	0.282517	0.338596	0.213688	0.257225	0.200107	0.220844	0.547772	0.301686	0.15778	0.216759
	714	1.06213	0.414502	2.51525	0.981619	1.71136	1.12945	0.461534	0.110344	0.246553	2.87977	0.219794	1.22952	0.0687828	0.236641	0.147942	0.198673	0.355768	0.131354	0.936178	0.158942	0.162689	0.292141	0.209939	0.248856	0.245947	0.18864	0.28825	0.149651	0.209115	0.323624	0.120693	0.176431	0.29386	0.122339	0.489338	0.106303	0.195893	0.117702	0.180599	0.376463	0.127596	0.209963	0.225187	0.431967	0.572811	0.385898	0.146708	0.194514
	717	1.10466	0.459641	2.05576	3.39446	1.89252	1.05608	0.55252	0.119254	0.154042	2.61076	0.110852	2.41719	0.132028	0.1848	0.191928	0.134164	0.289031	0.152517	1.64961	0.150041	0.198431	0.228147	0.17268	0.2999	0.145102	0.19305	0.261782	0.187396	0.201013	0.113111	0.0582823	0.182778	0.217411	0.13356	0.269132	0.102618	0.168143	0.274856	0.209578	0.40021	0.223425	0.249278	0.0963469	0.691527	0.476322	0.412771	0.0864093	0.203332
	720	1.0447	0.456984	3.29636	2.2752	1.11688	0.891236	0.37986	0.244712	0.166322	2.64042	0.139455	1.88588	0.0622504	0.170124	0.132019	0.169905	0.361992	0.343428	1.83652	0.254022	0.207897	0.313867	0.218691	0.320637	0.256025	0.184734	0.292358	0.144673	0.27681	0.208609	0.0900495	0.0883249	0.199907	0.214028	0.376404	0.0567099	0.268779	0.0792841	0.242425	0.309608	0.203531	0.196176	0.208438	0.756438	0.625217	0.415488	0.132848	0.158309
	723	1.08445	0.450036	2.51331	1.49805	1.53306	0.669309	0.584243	0.13603	0.24801	2.49112	0.141966	2.60195	0.11827	0.14845	0.0911122	0.158535	0.489796	0.332301	1.50476	0.176143	0.174805	0.398404	0.195685	0.32251	0.25145	0.329503	0.251159	0.141505	0.279213	0.0397671	0.0920724	0.256753	0.216947	0.182163	0.313465	0.225255	0.113888	0.0693467	0.237759	0.254626	0.106231	0.232119	0.195984	0.801924	0.454245	0.294895	0.179366	0.212617
	726	0.990553	0.406678	1.78872	0.995489	1.55057	0.657874	0.579903	0.198478	0.201807	1.20912	0.115784	2.56947	0.144746	0.285764	0.0782684	0.178196	0.383155	0.308591	1.65708	0.113755	0.236824	0.246914	0.166183	0.343732	0.137278	0.262159	0.175804	0.176716	0.264452	0.101993	0.0812087	0.208469	0.215091	0.133994	0.397194	0.136362	0.159942	0.245761	0.143515	0.434439	0.221043	0.253432	0.178633	0.998295	0.712889	0.331277	0.195934	0.238135
	729	1.03435	0.423372	1.99146	2.20601	1.33638	0.568826	0.426971	0.270318	0.180786	1.77467	0.14071	2.44443	0.0901119	0.151236	0.111874	0.181651	0.478246	0.0898988	1.44966	0.235622	0.160568	0.199912	0.224193	0.318695	0.179645	0.238093	0.33878	0.192465	0.218658	0.149742	0.0936458	0.181191	0.28418	0.149492	0.303352	0.182622	0.179033	0.184498	0.225357	0.323728	0.221533	0.282752	0.1697	0.709722	1.12776	0.274715	0.0858517	0.269664
	732	1.02679	0.456486	2.94889	2.06158	1.33638	1.39053	0.437387	0.243589	0.285576	1.86892	0.137034	2.46289	0.127574	0.145121	0.21568	0.213937	0.470086	0.170699	1.38379	0.431689	0.276277	0.250465	0.166183	0.381807	0.138207	0.213587	0.216123	0.135259	0.290679	0.179176	0.120168	0.186405	0.240883	0.213594	0.296072	0.158293	0.128452	0.114116	0.197237	0.273239	0.203531	0.22086	0.190572	1.10755	0.876948	0.259872	0.0924631	0.210747
	735	0.982898	0.37981	1.42838	2.92283	1.58462	0.876251	0.346954	0.130411	0.232088	0.80515	0.243466	2.00647	0.0787792	0.208852	0.143015	0.248422	0.328866	0.483356	1.01463	0.627841	0.525035	0.137101	0.181829	0.474256	0.188397	0.266946	0.205148	0.126388	0.267748	0.089196	0.169617	0.152326	0.231667	0.141309	0.509562	0.0896352	0.211376	0.289814	0.20792	0.354962	0.179153	0.223329	0.0641368	0.591948	0.593336	0.293537	0.154992	0.220967
	738	0.940589	0.437904	1.25529	4.03818	1.27958	0.784171	0.437939	0.185073	0.261746	1.8022	0.180611	1.87503	0.163997	0.142743	0.0648087	0.200872	0.345671	0.605539	0.886189	0.444184	0.986203	0.0866331	0.11878	0.593683	0.159357	0.261277	0.210841	0.12141	0.265894	0.189174	0.103536	0.0625581	0.229413	0.101695	0.756706	0.118876	0.152135	0.146182	0.16439	0.400958	0.18938	0.230493	0.0593268	0.602193	0.798587	0.444496	0.224132	0.238135
	741	0.953727	0.398623	1.18839	3.1963	1.18355	0.624178	0.464296	0.169421	0.248738	0.986778	0.135151	1.72356	0.191462	0.170124	0.19008	0.197794	0.30058	0.600521	0.836201	0.223127	0.729569	0.232205	0.142713	0.483411	0.134494	0.267387	0.268296	0.0629362	0.263972	0.174777	0.112901	0.142881	0.209123	0.149926	0.937595	0.0851906	0.0615364	0.105613	0.193431	0.479687	0.139295	0.329111	0.173308	0.448522	1.09786	0.457982	0.195377	0.228382
	744	0.935642	0.367721	1.16263	1.32205	0.993952	0.458729	0.457668	0.19005	0.193794	1.6709	0.0722067	1.34614	0.139253	0.184324	0.00674742	0.155081	0.311576	0.1899	1.26228	0.270625	0.818471	0.0808001	0.225586	0.344703	0.194364	0.270474	0.306619	0.280448	0.293494	0.0725597	0.10878	0.218443	0.268532	0.167966	0.769084	0.0932611	0.23191	0.190952	0.213876	0.380955	0.215649	0.211227	0.18937	0.164457	1.0621	0.46128	0.221902	0.297987
	747	0.960356	0.387389	1.82477	1.81576	0.848278	0.637431	0.45822	0.141006	0.169235	0.732026	0.163126	1.99003	0.145093	0.175356	0.132019	0.175118	0.370153	0.0303348	1.48377	0.17195	0.584479	0.258073	0.200724	0.317239	0.131709	0.371082	0.325751	0.188664	0.254909	0.137505	0.225285	0.174919	0.12074	0.142177	0.75614	0.166773	0.173129	0.203041	0.16482	0.307362	0.173339	0.2618	0.244857	0.914616	0.947975	0.359606	0.167737	0.237667
	750	0.934538	0.424371	2.51266	1.43277	1.25357	0.752293	0.416554	0.256431	0.125113	0.504876	0.073462	1.98847	0.0928337	0.171075	0.0685035	0.173422	0.264549	0.652012	1.76311	0.220731	0.436663	0.484631	0.249519	0.306627	0.110094	0.259072	0.234903	0.214461	0.213921	0.11479	0.261173	0.130262	0.287429	0.192516	1.28934	0.103846	0.0934199	0.0401492	0.211727	0.385341	0.232671	0.220017	0.16489	0.782009	1.91632	0.300328	0.126794	0.256237
	753	0.902901	0.433649	1.72766	1.6353	0.729572	0.488873	0.481262	0.206826	0.107111	0.692833	0.192447	2.63842	0.100752	0.210686	0.0861858	0.202191	0.152652	0.625757	1.81129	0.270026	1.15977	0.37727	0.181365	0.293173	0.156174	0.269592	0.262603	0.224508	0.354049	0.192533	0.414165	0.122403	0.258387	0.140441	1.40786	0.100162	0.170833	0.240741	0.204912	0.414329	0.180134	0.287328	0.136288	0.324438	2.01626	0.390554	0.15555	0.213552
	756	0.899139	0.38291	2.5184	1.06356	0.503466	0.38354	0.407795	0.245836	0.220538	1.51359	0.17559	1.28723	0.13376	0.159728	0.122254	0.235357	0.340415	0.445465	1.99725	0.211232	0.3857	0.219947	0.15836	0.32785	0.226123	0.260395	0.282146	0.146573	0.195795	0.132546	0.347559	0.0956544	0.237701	0.19078	0.963483	0.126186	0.125303	0.176712	0.239847	0.344479	0.219572	0.25301	0.126753	0.220844	1.20711	0.27132	0.273916	0.192644
	759	0.844167	0.4121	1.11251	1.63148	0.681354	0.810071	0.352477	0.30098	0.266117	1.66769	0.120177	1.96239	0.0753151	0.142743	0.0685035	0.128008	0.352449	0.422701	1.78606	0.104854	0.927288	0.178271	0.224658	0.358643	0.179181	0.26871	0.382443	0.229487	0.225318	0.236923	0.303879	0.220559	0.299363	0.19078	1.87019	0.095308	0.0756413	0.181014	0.187414	0.305864	0.164583	0.247592	0.173308	0.267478	0.916658	0.386577	0.211387	0.226044
	762	0.833765	0.414939	0.853805	1.29272	0.570209	0.735489	0.434152	0.144378	0.283391	1.58778	0.168775	2.10307	0.100405	0.163058	0.106947	0.200432	0.347123	0.699503	1.47718	0.365107	0.996199	0.224597	0.13489	0.39866	0.257418	0.270033	0.365717	0.186763	0.297339	0.101993	0.54011	0.104042	0.509349	0.204605	1.20949	0.122151	0.0956505	0.19382	0.234321	0.4277	0.151904	0.306112	0.161368	0.340338	1.06654	0.338068	0.192589	0.193579
	765	0.852253	0.418625	1.52947	0.470133	0.755588	0.834152	0.356344	0.129849	0.092646	1.6423	0.110852	1.95599	0.0780864	0.628743	0.193071	0.244088	0.337995	0.689903	2.07388	0.590956	1.44374	0.218172	0.168967	0.430424	0.207227	0.380279	0.291536	0.191198	0.270631	0.184695	0.248211	0.10986	0.4329	0.27472	0.762936	0.0802781	0.141245	0.180297	0.178081	0.323728	0.153375	0.290699	0.146423	0.40238	1.56076	0.296932	0.182632	0.381955
	768	0.828163	0.432472	2.0654	0.715953	0.455726	0.306532	0.459325	0.283161	0.291403	1.81753	0.130758	2.18119	0.134453	0.645729	0.177852	0.175118	0.282807	0.977323	2.16262	0.562457	0.449839	0.347851	0.205365	0.495894	0.26849	0.51459	0.315187	0.194276	0.333109	0.137505	0.220115	0.174919	0.588516	0.257548	0.737614	0.102209	0.0861379	0.261333	0.237329	0.415827	0.20304	0.339587	0.203113	0.85995	1.33344	0.380465	0.22692	0.242744
	771	0.856229	0.39725	2.59623	0.687178	0.292071	0.162825	0.508092	0.0813674	0.220538	1.6211	0.232885	1.1173	0.061904	0.488168	0.0617297	0.152003	0.285642	1.18234	2.26771	0.382394	0.919413	0.211071	0.194757	0.27098	0.232554	0.822145	0.302921	0.08113	0.285873	0.131427	0.138375	0.15021	0.585798	0.201133	0.387648	0.132678	0.187693	0.284179	0.213016	0.529534	0.121782	0.263908	0.125551	0.590227	0.85198	0.28888	0.216406	0.207474
	774	0.855543	0.313035	2.19994	0.552631	0.183786	0.329401	0.48071	0.183388	0.151857	0.434421	0.381101	0.707789	0.0801154	0.47587	0.12894	0.128448	0.315933	0.833322	1.66408	0.224839	0.32989	0.228739	0.231553	0.288804	0.180109	0.523788	0.353451	0.269133	0.185291	0.190853	0.102487	0.1119	0.271781	0.142177	0.513445	0.136772	0.173129	0.0742642	0.20749	0.314849	0.180134	0.359635	0.138693	0.232236	0.604621	0.371733	0.22469	0.242744
	777	0.858966	0.36304	1.44839	0.687736	0.303445	0.264434	0.434152	0.197916	0.20035	0.598054	0.206076	1.75363	0.0815011	0.348	0.167472	0.204389	0.374026	0.74394	1.93084	0.206439	0.59546	0.435346	0.237122	0.295115	0.247273	0.395147	0.357149	0.17047	0.266306	0.194212	0.212323	0.176431	0.176435	0.29803	1.17471	0.0998111	0.144001	0.729518	0.217252	0.370473	0.21663	0.279802	0.255594	0.260675	1.33153	0.287522	0.17379	0.226979
	780	0.847782	0.376986	2.10468	0.456902	0.694567	0.721022	0.436282	0.162197	0.229175	1.70422	0.270903	1.10772	0.0808082	0.353232	0.155859	0.184289	0.413861	0.595503	0.708167	0.185643	0.763797	0.306175	0.133034	0.394291	0.197547	0.344812	0.451283	0.313758	0.221542	0.140305	0.0812087	0.148095	0.307652	0.226117	0.707278	0.0981736	0.105229	0.31686	0.256485	0.259119	0.219082	0.311591	0.207322	0.44049	1.47351	0.255215	0.304344	0.204267
	783	0.885152	0.383715	2.14907	0.182308	0.328507	0.396187	0.444568	0.219107	0.177144	1.87578	0.386032	1.12936	0.0949122	0.563177	0.0293561	0.179515	0.249611	1.00205	0.725458	0.190435	0.630217	0.290366	0.246801	0.352401	0.187005	0.426645	0.379567	0.246504	0.221061	0.231964	0.173289	0.120817	0.323299	0.393997	0.899411	0.0498091	0.0934199	0.12057	0.261642	0.373468	0.28717	0.308641	0.187566	0.415493	1.59843	0.268603	0.34919	0.306337
	786	0.874785	0.286461	1.26493	0.135838	0.291595	0.522483	0.423183	0.252498	0.168507	0.396296	0.179356	1.34695	0.0942194	0.4438	0.104572	0.210922	0.319253	0.566193	0.870311	0.128646	0.526095	0.177087	0.162536	0.256554	0.192972	0.369318	0.396293	0.227586	0.292052	0.0958345	0.241918	0.0778217	0.342196	0.256246	0.542083	0.103028	0.151742	0.105613	0.194658	0.35646	0.139785	0.265593	0.197186	0.277149	0.524778	0.253177	0.324816	0.275209
	789	0.814098	0.326967	1.17681	0.0694416	0.142651	0.196435	0.428075	0.273689	0.128755	1.18587	0.200516	1.83937	0.0602214	0.56739	0.152165	0.0940258	0.322642	0.570193	0.678699	0.76751	0.266811	0.243364	0.18879	0.26668	0.228908	0.216233	0.396293	0.153453	0.24873	0.142544	0.288744	0.112429	0.309508	0.224815	0.817946	0.0636693	0.140786	0.10633	0.212586	0.329718	0.233652	0.349641	0.154239	0.186093	0.564982	0.338068	0.255675	0.268729
	792	0.781846	0.343305	2.3556	0.213314	0.133661	0.156155	0.493888	0.154411	0.274025	0.873928	0.3039	0.800746	0.0749687	1.07608	0.105716	0.243208	0.520986	0.372737	0.853962	1.08125	0.577588	0.303892	0.122492	0.38368	0.235339	0.257749	0.391364	0.203146	0.193873	0.126948	0.36524	0.113487	0.159859	0.492133	0.701129	0.128643	0.153054	0.161037	0.181888	0.249492	0.221533	0.269748	0.218058	0.136591	0.55419	0.323224	0.247391	0.229785
	795	0.812909	0.36618	2.35051	0.0096606	0.16962	0.168802	0.678543	0.211803	0.20035	1.50246	0.154429	1.54729	0.0629432	0.685815	0.0287403	0.332592	0.677559	0.320737	0.67076	0.525572	0.524505	0.289774	0.143641	0.319666	0.0728328	0.311108	0.572767	0.194909	0.2983	0.15918	0.337669	0.0919519	0.240883	0.29369	0.408439	0.0344283	0.123007	0.111248	0.230084	0.329718	0.215649	0.322849	0.111808	0.174701	1.13707	0.446534	0.235762	0.269664
	798	0.974387	0.36918	2.01138	0.107064	0.324216	1.0242	0.570591	0.232993	0.310863	0.887729	0.193612	1.06681	0.0825403	0.350854	0.0758052	0.271977	0.411993	0.408592	0.800206	0.339005	1.05034	0.461215	0.231088	0.340819	0.259274	0.232802	0.561733	0.238991	0.239187	0.16142	0.340816	0.184894	0.902997	0.813324	0.484241	0.109928	0.120711	0.180297	0.229225	0.375714	0.121292	0.315324	0.270539	0.436556	0.79513	0.476803	0.209794	0.262249
	801	0.893868	0.27058	1.47285	0.154649	0.235817	0.564582	0.450565	0.216859	0.193794	0.254928	0.24221	1.09525	0.0815011	0.206949	0.0849542	0.224867	0.248712	0.224736	0.58343	0.0655724	0.232129	0.207013	0.0782715	0.171803	0.0930549	0.375869	0.369356	0.223241	0.256351	0.106392	0.171191	0.123461	0.347235	0.265731	0.347199	0.156656	0.158105	0.154685	0.225787	0.409944	0.1753	0.362164	0.179836	0.30567	0.698148	0.290238	0.136751	0.299323
	804	0.80249	0.267622	0.833234	0.139744	0.196521	0.147146	0.565067	0.226893	0.198893	0.259198	0.234768	1.03317	0.143707	0.215442	0.0599703	0.199553	0.191034	0.145463	1.20947	0.0554738	0.162158	0.108951	0.221475	0.292687	0.180574	0.661123	0.333498	0.164134	0.190989	0.106952	0.170666	0.116661	0.335764	0.200699	0.41119	0.0936705	0.148986	0.171794	0.229655	0.209379	0.117369	0.327485	0.242452	0.24248	0.432662	0.30906	0.298291	0.302597
	807	0.726861	0.328811	1.88397	0.171229	0.146397	0.186819	0.509197	0.170545	0.132397	1.3177	0.172452	0.90455	0.0973371	0.23997	0.140552	0.204389	0.239583	0.148008	1.3959	0.199935	0.502923	0.153586	0.30342	0.579743	0.179645	0.505834	0.272404	0.122677	0.235342	0.201411	0.0925969	0.107744	0.284644	0.241181	0.326975	0.0948986	0.136653	0.191669	0.216393	0.205635	0.248222	0.268062	0.121943	0.215106	0.370029	0.245707	0.570391	0.217226
	810	0.734936	0.525597	2.03908	0.288638	0.284512	0.188032	0.564515	0.230184	0.338335	1.01377	0.201144	1.68554	0.110699	1.47613	0.756354	0.601749	0.793329	0.642412	1.52488	1.62512	1.77822	0.363744	0.267486	0.560463	0.26113	0.526812	0.651408	0.550096	0.424629	0.541895	0.431847	0.262496	0.419573	0.946363	0.841002	0.116011	0.193597	0.9799	0.295288	0.288107	0.236594	0.386006	0.103476	0.411477	1.2306	0.38386	0.862484	0.242744
	813	0.892679	0.745455	2.22505	1.14159	0.923465	0.971882	0.602866	0.228017	0.317419	1.80906	0.194868	2.1247	0.143361	2.21271	0.851099	0.910164	0.579078	0.661103	2.00142	1.04685	1.03565	1.55782	0.398226	0.883166	0.362904	0.257749	1.48078	0.349602	2.76514	0.660748	1.00261	0.551144	0.810503	1.27567	1.28991	0.148117	0.183166	0.822028	0.224927	0.395824	0.18938	0.570778	0.264527	1.22712	1.90652	0.519297	0.947635	0.281755
	816	0.943778	0.363447	1.56551	0.452996	0.191822	0.230131	0.484498	0.149354	0.201078	0.498014	0.145732	0.984294	0.117924	0.313553	0.121638	0.231399	0.281354	0.420738	1.65473	0.311619	0.606515	0.749992	0.164326	0.363983	0.124349	0.314195	0.370177	0.0384062	0.388858	0.150302	0.49171	0.099357	0.203156	0.342789	0.293806	0.104665	0.186774	0.184498	0.246293	0.343089	0.151483	0.847606	0.189971	0.630633	0.868132	0.402002	0.436013	0.279417
	819	0.78996	0.281597	1.73665	0.0943104	0.182356	0.293366	0.526163	0.228017	0.28849	0.555735	0.163126	0.176878	0.0632896	0.185207	0.218143	0.159855	0.161781	0.198481	0.599308	0.140456	0.565548	0.330859	0.227442	0.253156	0.131245	0.188199	0.25691	0.136526	0.22724	0.133106	0.28305	0.199553	0.155749	0.166665	0.196081	0.0591662	0.186774	0.153968	0.225357	0.263505	0.127106	0.313638	0.204315	0.299933	0.301401	0.244349	0.235762	0.275676
	822	0.693452	0.226843	1.39817	0.118143	0.0953185	0.0846045	0.501543	0.130411	0.204616	0.472546	0.0922019	0.0907297	0.0327063	0.196078	0.114953	0.166387	0.107008	0.0969534	0.250261	0.155946	0.325195	0.0361647	0.212724	0.32251	0.211404	0.253843	0.31149	0.19681	0.224357	0.0958345	0.166995	0.0956544	0.210516	0.163689	0.141556	0.0912727	0.157187	0.139728	0.188703	0.25837	0.218591	0.189071	0.111292	0.174128	0.128031	0.342046	0.230186	0.270599
	825	0.639813	0.349264	1.03782	0.127549	0.164376	0.0665004	0.468636	0.135468	0.317419	1.26791	0.220422	0.151201	0.0911511	0.199883	0.121023	0.137179	0.491179	0.310119	2.75179	0.596946	1.86076	0.102526	0.122028	0.267651	0.145566	0.251638	0.353862	0.229487	0.222915	0.109751	0.258101	0.166532	0.158931	0.41681	0.4607	0.0786406	0.182248	0.119853	0.230944	0.401707	0.157788	0.281488	0.253189	0.163883	0.206887	0.381823	0.188766	0.211682
	828	0.644695	0.872928	1.51269	1.00266	0.707779	0.394974	0.492783	0.207388	0.365807	1.56659	0.226698	1.23714	0.122427	3.34227	1.44728	1.20325	1.06706	0.650048	2.12246	1.67382	2.06113	1.79672	0.59301	0.766097	0.355478	0.818617	3.00419	0.827349	3.0064	1.02403	1.39805	0.948905	1.16132	1.68167	0.972462	0.669191	0.394542	0.81414	0.204052	0.439574	0.587825	0.279381	0.384434	1.38243	2.67307	0.562373	0.61906	0.296585
	831	1.01863	0.740529	1.42068	1.10341	1.06866	1.45853	0.688959	0.3428	0.128027	0.705567	0.182494	2.04854	0.0712076	1.12514	0.581642	0.575995	0.574791	0.847504	1.6879	1.30419	1.50053	2.19421	0.610976	0.691472	0.281817	1.56325	1.01251	0.300542	0.928569	1.20007	0.483918	0.695922	1.09044	1.52929	1.13143	0.966045	0.667454	0.497577	0.265449	0.682498	0.16066	1.02738	0.368973	1.59077	2.7838	0.789394	0.452582	0.284026
	834	0.938404	0.31655	0.262462	0.21443	0.1592	0.384146	0.496571	0.234117	0.241558	0.454017	0.227326	0.668955	0.0292917	0.171075	0.168703	0.20307	0.194907	0.450992	0.398882	0.794211	0.678606	1.11223	0.27763	0.394291	0.16486	0.810301	0.318415	0.0396734	0.18481	0.273635	0.183178	0.0809953	0.445829	0.35742	0.242679	0.163556	0.104769	0.267787	0.144804	0.49755	0.127596	0.551151	0.170301	0.671611	0.82553	0.432369	0.168852	0.230252
	837	0.766053	0.201529	0.137004	0.191156	0.134615	0.0785409	0.511959	0.120939	0.212629	0.325383	0.328109	0.177686	0.0890727	0.175356	0.0861858	0.182091	0.163164	0.140954	0.35589	0.652232	0.289983	0.13186	0.133962	0.206966	0.190187	0.392501	0.228388	0.142772	0.228201	0.173097	0.105633	0.0940676	0.129492	0.090908	0.197214	0.117648	0.0820049	0.173843	0.16396	0.297734	0.196666	0.23549	0.164375	0.367712	0.128031	0.279469	0.205334	0.194982
	840	0.677492	0.199007	0.301101	0.144686	0.0712097	0.12731	0.569486	0.217421	0.180786	0.356112	0.188053	0.0847287	0.0646753	0.176239	0.176621	0.100998	0.208324	0.0146256	0.155463	1.41057	0.187451	0.0261894	0.216834	0.23443	0.0866236	0.260395	0.291536	0.135259	0.174306	0.0364078	0.112376	0.186934	0.180149	0.0551994	0.0837136	0.0802781	0.0815456	0.176712	0.223699	0.357209	0.0862667	0.16818	0.104077	0.145114	0.0354921	0.317112	0.2407	0.241809
	843	0.576744	0.426219	1.27846	0.146918	0.203672	0.1604	0.562936	0.178411	0.318876	1.14668	0.168148	0.154028	0.0942194	0.29283	0.523581	0.252756	0.778875	0.524738	2.79667	1.87177	2.52752	0.241081	0.258271	0.276805	0.187005	0.532482	0.461495	0.0554233	0.313061	0.124708	0.100464	0.137667	0.294324	0.477502	0.397194	0.205371	0.102539	0.166774	0.299586	0.44781	0.161641	0.274383	0.182241	0.133149	0.170633	0.379785	0.249622	0.276611
	846	0.593126	0.979697	2.51581	0.649476	0.822739	0.370893	0.694957	0.186759	0.31232	2.40107	0.12206	1.78369	0.144053	3.42054	1.02027	1.26695	1.31008	0.818704	2.06359	1.93646	2.13632	2.32626	0.913892	1.03921	0.212332	1.28889	3.11711	0.875685	3.05219	0.761845	1.41109	1.15821	1.68346	1.32608	1.02132	0.67118	0.230532	1.22895	0.313216	0.580771	0.527022	0.363428	0.455383	1.7587	2.24846	0.67957	1.40788	0.251561
	849	0.966905	0.569045	1.68643	0.744169	0.678494	1.22214	0.459877	0.224084	0.221266	0.710905	0.214235	1.31129	0.0505713	0.736365	0.56396	0.465192	0.507569	0.473756	1.08615	0.815607	1.24814	2.03334	0.596192	0.427026	0.297928	0.532482	1.06791	0.218172	0.714498	0.533017	0.349132	0.308665	0.734518	0.812456	0.497185	1.35752	0.217739	0.590804	0.278219	0.481933	0.170397	0.713768	0.229912	1.66363	2.38459	0.453228	0.603049	0.298856
	852	0.824944	0.263876	0.783014	0.210604	0.158247	0.196435	0.544787	0.191736	0.172877	0.272923	0.101527	0.345943	0.00588407	0.195127	0.131403	0.205646	0.225129	0.741904	0.225973	0.462584	0.53291	0.908498	0.214514	0.317724	0.214122	0.221021	0.371821	0.192465	0.19861	0.193653	0.216444	0.0395116	0.21098	0.270876	0.14827	0.2135	0.0988651	0.256416	0.23604	0.412083	0.198627	0.277273	0.0939419	0.34378	0.419966	0.301007	0.193147	0.226512
	855	0.698489	0.20455	0.921352	0.220488	0.0182247	0.0881561	0.603418	0.240779	0.14759	0.233806	0.166265	0.234175	0.105206	0.10551	0.130172	0.160734	0.177618	0.450047	0.0909421	0.232028	0.0822681	0.0473236	0.166647	0.269592	0.176396	0.222785	0.247931	0.154086	0.120891	0.084717	0.119644	0.115603	0.172789	0.0470162	0.203362	0.141626	0.168536	0.0814355	0.285096	0.467065	0.096494	0.260175	0.10047	0.196912	0.0325297	0.340008	0.21083	0.250159
	858	0.577866	0.21407	0.487714	0.160707	0.105738	0.045451	0.553625	0.153849	0.24083	0.131021	0.174962	0.00937071	0.0767008	0.107412	0.225533	0.0918273	0.235226	0.174772	0.131579	0.311019	0.0958987	0.0966084	0.168503	0.275349	0.170893	0.177679	0.393418	0.146573	0.219619	0.0886361	0.136352	0.200611	0.124387	0.0556334	0.0988415	0.0831438	0.182248	0.108379	0.233461	0.412083	0.0915905	0.243438	0.11009	0.187241	0.111385	0.189825	0.167737	0.279885
	861	0.524287	0.430812	1.35703	0.0777312	0.114251	0.0587043	0.513616	0.14494	0.20035	1.71588	0.246604	0.105559	0.105898	0.442849	1.26712	0.235796	0.943125	0.593975	2.71438	1.59654	2.42976	0.28335	0.175862	0.218479	0.113807	0.244645	0.493656	0.281081	0.308324	0.15974	0.16235	0.120817	0.197189	0.47837	0.273582	0.107882	0.187233	0.317577	0.276132	0.201142	0.219082	0.302379	0.198904	0.285754	0.106519	0.282089	0.180959	0.247887
	864	0.603474	0.984507	1.69477	0.499466	0.806189	0.520751	0.683988	0.211241	0.274754	2.03148	0.161871	1.79292	0.112084	2.82182	1.11132	1.25476	1.27646	0.763649	1.99065	1.45516	1.67932	2.23648	1.46178	1.04691	0.553058	0.959039	3.32656	1.04477	2.79329	1.79769	1.44225	1.45683	1.439	2.09753	0.919636	2.71319	0.376763	1.06176	0.20792	0.410693	0.58047	0.40774	0.297338	1.89524	2.82986	0.466713	1.22977	0.242744
	867	1.04825	0.583649	1.76111	0.564269	0.446259	0.847925	0.778288	0.362305	0.258832	1.56971	0.204282	1.17102	0.102484	0.693901	0.378867	0.330017	0.809166	1.0758	0.879663	0.651633	0.897377	1.56425	0.570004	0.488681	0.198939	0.354009	0.879644	0.325072	0.580068	0.435199	0.329877	0.185876	0.655284	0.656603	0.306184	1.15857	0.250148	0.504748	0.177222	2.93631	0.193794	0.632249	0.377906	1.01477	1.62297	0.641248	0.405585	0.337399
	870	0.83149	0.254553	0.844168	0.120375	0.114251	0.195915	0.50099	0.249689	0.120847	0.783952	0.0660199	0.422109	0.00761613	0.242823	0.119175	0.159415	0.177134	0.297973	0.101707	0.260526	0.493457	0.390119	0.27995	0.324451	0.17275	0.234125	0.467599	0.253383	0.213921	0.209729	0.170142	0.05946	0.213765	0.290653	0.14827	0.124549	0.23191	0.0792841	0.210437	0.457437	0.152394	0.21502	0.277669	0.406396	0.383219	0.416167	0.174348	0.198656
	873	0.696766	0.191221	0.60159	0.0915207	0.075977	0.108079	0.460429	0.177849	0.166322	0.690774	0.156312	0.108329	0.103523	0.096541	0.113721	0.0721666	0.180937	0.10859	0.0820612	0.154149	0.176925	0.216988	0.215442	0.284504	0.15571	0.220139	0.227567	0.202513	0.230604	0.107512	0.100464	0.0421562	0.108275	0.0883662	0.192684	0.113203	0.122548	0.139728	0.224927	0.380955	0.162621	0.2267	0.0963469	0.107004	0.0251943	0.32856	0.153319	0.285897
	876	0.579999	0.184935	0.353174	0.0976582	0.140744	0.0827854	0.426418	0.16613	0.24801	0.347648	0.18366	0.0771122	0.0794226	0.0851944	0.0837226	0.136739	0.216969	0.152517	0.0414242	0.220731	0.119601	0.0696412	0.23805	0.257039	0.209083	0.189081	0.276453	0.140237	0.257243	0.236363	0.150887	0.0646738	0.154356	0.155072	0.12303	0.0368261	0.0733451	0.268505	0.243715	0.291744	0.159749	0.216224	0.135085	0.186093	0.0212445	0.285484	0.231301	0.227447
	879	0.505094	0.434562	1.17746	0.0384352	0.0641268	0.162825	0.469741	0.209555	0.115748	4.34438	0.265254	0.0494732	0.0880334	0.127184	0.843094	0.131526	0.946998	0.718194	0.231153	1.45216	2.71789	0.0479153	0.218227	0.333606	0.179645	0.238534	0.338017	0.26343	0.278252	0.155821	0.171191	0.128222	0.209123	0.403482	0.192117	0.0311533	0.106147	0.212978	0.169547	0.396573	0.156317	0.170648	0.255594	0.12692	0.0604607	0.33603	0.154434	0.206138
	882	0.463689	1.08318	1.50241	0.242647	1.06158	0.589269	0.602393	0.250251	0.31669	2.21784	0.176217	1.9516	0.46399	3.54563	1.15592	1.60941	1.78837	1.19194	2.21772	1.53235	1.89756	2.7601	1.24306	1.35228	0.689309	1.84498	3.69541	1.04477	2.38945	2.20536	1.47971	1.78636	1.82529	1.76908	1.18984	0.781652	0.502067	1.12077	0.212157	1.13936	0.553291	0.620569	0.417246	1.86287	1.76108	0.619031	1.06935	0.358241
	885	0.885327	0.756649	2.93666	0.726474	0.755588	0.855201	0.513064	0.192298	0.52908	2.18612	0.161871	1.18706	0.127228	1.19166	0.604867	0.585166	0.726523	0.593975	1.36367	0.768708	0.894196	2.30513	0.893207	0.62406	0.229372	1.00673	1.10137	0.436317	1.38871	0.617398	0.456796	0.558474	0.436149	1.06645	0.588762	1.31571	0.495703	0.558021	0.261213	3.78232	0.446744	0.927861	0.495409	1.03018	2.15733	1.25023	0.683261	0.288702
	888	0.974353	0.262043	1.25399	0.211641	0.0891892	0.157974	0.546444	0.0507052	0.213357	0.872403	0.150663	0.287434	0.157464	0.152662	0.1424	0.179955	0.180453	0.703576	0.173629	0.346707	0.380929	0.393078	0.127067	0.247885	0.167181	0.392942	0.450873	0.182328	0.220581	0.066961	0.322085	0.184365	0.23538	0.381536	0.265168	0.171276	0.103851	0.109813	0.247951	0.47006	0.136843	0.342537	0.27346	0.63514	0.400852	0.314493	0.143362	0.202864
	891	0.759009	0.199351	0.828046	0.155207	0.119495	0.130948	0.539894	0.180578	0.18807	0.305787	0.182494	0.12235	0.0962978	0.15837	0.0904964	0.149427	0.200647	0.188372	0.120882	0.173148	0.0628067	0.0778413	0.22837	0.175618	0.211868	0.271356	0.353099	0.167302	0.187213	0.11583	0.160252	0.0531884	0.141427	0.150732	0.150536	0.107531	0.132126	0.15612	0.276132	0.307362	0.183566	0.232119	0.172706	0.171341	0.140304	0.400741	0.173233	0.293779
	894	0.608612	0.156468	0.78042	0.128665	0.114728	0.0833918	0.383174	0.150478	0.1837	0.227401	0.24221	0.0742848	0.0471567	0.178617	0.116712	0.13586	0.236194	0.109608	0.0582441	0.0471724	0.0201733	0.126534	0.170824	0.258981	0.115598	0.231101	0.200218	0.0930782	0.190509	0.16254	0.126986	-0.0260766	0.131746	0.00436438	0.0854124	0.0478207	0.0656039	0.182449	0.22155	0.246497	0.152394	0.179438	0.182241	0.191257	0.0550297	0.250461	0.138981	0.171802
	897	0.502441	0.201356	1.55263	0.148034	0.213547	0.152603	0.594659	0.14213	0.266117	0.395838	0.135779	0.115945	0.133414	0.0979678	0.1797	0.144151	0.238131	0.100008	0.100765	0.0501677	0.100139	-0.029013	0.094846	0.374525	0.163534	0.203949	0.255678	0.132724	0.13476	0.136945	0.148264	0.115603	0.160788	0.100827	0.142688	0.0920915	0.112051	0.184498	0.196807	0.327471	0.17481	0.245545	0.220377	0.0677463	0.0555234	0.264625	0.249064	0.293779
	900	0.42103	0.797562	1.85312	0.327376	0.727665	0.194702	0.559622	0.241903	0.154771	3.0386	0.2397	3.17095	0.181169	1.64837	1.87922	0.718205	1.43878	1.53384	2.9578	2.11482	2.4187	0.934958	0.284525	0.427997	0.284601	2.16085	1.31857	1.07183	0.348831	1.61054	1.26326	0.693353	1.19215	1.20122	0.687053	0.133087	0.24011	1.47155	0.224927	0.421068	0.609681	0.24428	0.130962	0.718245	0.201033	0.535402	0.437129	0.377746
	903	0.427433	1.31161	1.94513	0.547131	0.814226	0.651811	0.65771	0.406372	0.349886	2.29516	0.272158	2.03856	0.421728	3.13042	1.62323	1.74502	1.5089	1.0086	2.06123	1.51515	1.87598	2.28222	1.49904	1.48516	0.867529	1.64546	3.51771	0.793314	2.85096	2.07323	1.40794	1.14197	1.67246	1.68037	1.1904	3.84301	1.50981	1.0134	1.39024	2.28552	0.583902	1.93505	0.634385	1.8264	3.2697	1.51644	2.11099	0.442208
	906	0.884721	0.612218	2.49783	0.794545	0.481265	0.469556	0.613283	0.334452	0.422937	2.42547	0.151291	0.970676	0.165036	0.793438	0.356259	0.388873	0.330802	0.229827	0.70487	0.240329	0.968862	1.39636	0.586579	0.37501	0.211868	0.789323	0.930174	0.201246	0.688271	0.325223	0.260124	0.202197	0.717014	0.863291	0.528654	0.60258	0.245555	0.454857	0.190422	3.45928	0.400511	1.12437	0.450658	0.747832	0.943108	1.23344	0.48524	0.294714
	909	0.832886	0.243915	0.746321	0.0721516	0.13693	0.175992	0.485602	0.0869862	0.237187	0.385239	0.206703	0.482234	0.0742759	0.113527	0.172926	0.159415	0.175681	0.190409	0.223214	0.161252	0.240534	0.129493	0.0787356	0.246914	0.146958	0.241117	0.409322	0.0956127	0.248249	0.0942349	0.184227	0.0416273	0.107347	0.285507	0.297204	0.15379	0.11028	0.284179	0.276132	0.538412	0.250674	0.328268	0.254391	0.229941	0.180931	0.30838	0.172675	0.293779
	912	0.691457	0.19856	0.397558	0.0982161	0.135568	0.168802	0.496571	0.258679	0.0514376	0.767559	0.225443	0.170473	0.0962978	0.116381	0.193071	0.149867	0.179969	0.0888806	0.115701	0.115552	0.108545	0.0937341	0.0515534	0.257525	0.171822	0.258631	0.256089	0.00129439	0.216736	-0.00470295	-0.02181	0.118776	0.129028	0.0500539	0.123596	0.0420894	0.123007	0.205192	0.251819	0.370473	0.053203	0.195754	0.238329	0.113233	0.176558	0.262588	0.189881	0.261782
	915	0.61487	0.186844	0.277288	0.209488	0.0750235	-0.0417782	0.503752	0.162759	0.0449858	0.280395	0.0385826	0.111156	0.0282524	0.152187	0.14671	0.107531	0.195391	0.0449531	0.11523	0.132754	0.0165384	0.103709	0.237122	0.312939	0.221548	0.253843	0.194936	0.140237	0.211037	0.101993	0.109305	0.131849	0.165363	0.100393	0.0758664	0.0762429	0.162632	0.0814355	0.124728	0.340094	0.0667928	0.177753	0.165491	0.0700411	0.0947397	0.268603	0.19705	0.226044
	918	0.468357	0.202879	0.646622	0.143012	0.102878	-0.0128462	0.463191	0.119816	0.182971	1.79534	0.0784832	0.0382214	0.121734	0.141384	0.0837226	0.163372	0.0998153	0.0576077	0.0750641	0.0507668	0.085903	0.0660907	0.105918	0.263281	0.141853	0.24685	0.257732	0.225776	0.139016	0.11695	-0.00884836	0.118248	0.107811	0.0500539	0.199964	0.0806875	0.127993	0.215847	0.248381	0.225638	0.184547	0.255118	0.23412	0.166751	0.123164	0.255797	0.211387	0.197788
	921	0.408143	0.663521	1.58089	0.227742	0.668551	0.206136	0.450565	0.194545	0.235002	3.0084	0.145104	1.73684	0.378426	0.944884	2.00018	0.724738	0.696785	0.770704	1.06697	1.45866	2.26195	0.150627	0.211332	0.547424	0.59032	1.91364	1.75872	0.192465	0.3121	2.48418	1.3044	0.3806	1.13599	1.78502	0.63819	0.0847812	0.130289	1.35629	0.229225	0.331108	0.121782	0.281909	0.20672	0.381317	0.301895	0.28888	0.428845	0.375876
	924	0.35875	1.20245	1.41874	0.470691	0.868641	0.518325	0.526716	0.238612	0.177144	3.36853	0.417773	2.45164	0.67263	2.8596	1.72219	1.91298	1.35039	0.997978	1.64867	1.2899	1.73982	1.98989	1.04974	1.28389	0.736317	2.00682	3.25156	0.918408	2.94063	1.22614	1.23779	1.41588	1.84465	1.70102	1.23821	3.97342	1.59955	0.9799	0.454367	2.16443	0.5659	1.02443	0.689872	1.59249	2.90921	1.10606	1.49255	0.617558
	927	0.587022	1.0542	1.21925	2.40696	0.958947	1.06933	0.518509	0.471549	0.247281	2.23591	0.752221	1.85183	0.204181	2.34955	1.09425	0.87436	1.1127	0.669685	2.28406	1.14373	1.36536	1.83316	0.975151	0.662066	0.3334	1.5715	1.8508	0.589109	1.33241	2.22376	0.81635	0.899562	1.53892	1.1259	1.17972	2.02644	0.78541	0.701038	0.625725	3.16512	1.30143	1.97563	0.594359	1.10755	1.9379	1.69699	1.20046	0.347152
	930	0.955696	0.312675	0.849264	0.455786	0.232957	0.477959	0.571696	0.238612	0.293589	0.675906	0.239072	0.629257	0.103869	0.194651	0.157091	0.306462	0.330802	0.66823	0.172283	0.380597	0.393575	0.432388	0.0856306	0.320637	0.104591	0.93762	0.386903	0.239534	0.303518	0.358016	0.122791	0.168572	0.161252	0.420716	0.349464	0.234612	0.19773	0.221584	0.227506	0.562159	0.257469	0.525624	0.302749	0.314193	0.49586	0.552283	0.22469	0.257573
	933	0.798868	0.194276	0.295263	0.183424	0.0305515	0.00153322	0.460982	0.116525	0.186614	0.592259	0.171824	0.235387	0.0413172	0.134725	0.0489738	0.118021	0.192487	0.223718	0.0470084	0.174945	0.209487	0.161786	0.0865587	0.358643	0.205901	0.214028	0.232438	0.0717163	0.119518	0.227485	0.15246	0.0463122	0.144212	0.204605	0.217438	0.107121	0.128452	0.124771	0.172924	0.305864	0.202059	0.299851	0.188167	0.162817	0.122671	0.340008	0.164949	0.148556
	936	0.656869	0.17365	0.182684	0.166287	0.148304	0.0641615	0.452775	0.162759	0.0955597	0.942782	0.155684	0.148027	0.0447318	0.108295	0.114953	0.171224	0.195391	0.138917	0.106349	0.236735	0.0422851	0.00328002	0.0953101	0.327364	0.150605	0.17686	0.313133	0.166668	0.167166	0.122549	0.048917	0.0678475	0.0433629	0.0530296	0.169061	0.0839625	0.153513	-0.0196802	0.247091	0.255375	0.148541	0.151443	0.227592	0.107004	0.0531253	0.332635	0.11628	0.242744
	939	0.506081	0.151973	0.101609	0.09989	-0.00016345	-0.00505011	0.550311	0.140445	0.1837	0.277193	0.099644	0.0494732	0.0227593	0.178617	0.116184	0.151563	0.211713	-0.00501095	0.043308	0.13515	-0.0371509	0.0989754	0.149144	0.315297	0.105056	0.156259	0.195758	0.0723499	0.161948	0.049205	0.111852	0.0893827	0.0350749	0.115458	0.165178	0.126186	0.149905	0.065761	0.218112	0.340842	0.143638	0.199969	0.0754748	0.0808596	0.114348	0.253177	0.14169	0.246952
	942	0.41161	0.232957	0.338998	0.0633041	0.141697	0.0990705	0.492783	0.134906	0.192337	1.69255	0.224188	0.0654565	0.158157	0.137103	0.121023	0.18341	0.11178	0.090917	0.0213748	0.677735	0.129597	0.0572989	0.120636	0.284989	0.177789	0.298445	0.282968	0.0786861	0.210076	0.504623	0.102487	0.0862091	0.0728683	0.0659244	0.17076	0.0636693	0.161254	0.09209	0.22241	0.51167	0.210325	0.234226	0.242452	0.0905306	0.117733	0.395987	0.13014	0.205202
	945	0.389371	0.762023	1.5732	0.0871367	0.78678	0.215751	0.462639	0.232431	0.232817	2.22158	0.171196	2.95012	0.490813	1.18737	1.85908	1.05018	1.47626	0.801031	1.6482	1.44557	2.08316	0.0343895	0.122956	0.628846	0.374374	2.75359	1.76935	0.672022	0.538118	2.90249	1.18632	1.34561	1.29764	1.35149	1.0477	0.125368	0.179951	0.247196	0.293139	0.638641	0.457462	0.268905	0.296136	0.780288	0.203008	0.396666	0.233531	0.438534
	948	0.35813	1.18868	1.16717	0.444707	0.742308	0.569433	0.550311	0.230746	0.487976	1.64444	0.0778556	2.29619	0.685645	2.55243	1.27811	1.46632	1.32494	0.826268	1.72106	1.46525	1.69719	2.17367	1.18923	1.52948	0.716957	2.04707	2.8705	0.547562	2.78038	3.32071	1.22168	1.19599	1.63009	1.23736	1.31118	3.01818	1.43784	0.791396	0.768596	4.48949	0.407306	2.20471	0.559829	1.45701	3.09528	0.995557	1.67066	0.497919
	951	0.314053	1.07256	1.13632	1.37243	0.634499	0.595939	0.586452	0.430853	0.637512	1.85039	0.615214	1.61382	0.57603	2.00134	1.12786	1.27046	1.14776	0.841904	1.94255	1.45567	1.44533	1.50203	0.9544	0.771923	0.45818	1.68395	1.7204	0.652561	1.69334	2.67086	0.757011	1.1026	1.12081	1.34331	1.07472	2.6088	0.876993	0.682597	0.986861	3.7222	0.980876	1.85853	0.528822	1.185	2.55845	1.6902	1.38303	0.305402
	954	0.642171	0.619139	0.979263	0.672751	0.828868	0.74571	0.445594	0.282037	0.724924	1.11595	0.189936	1.38699	0.197648	0.859955	0.409394	0.512742	0.605981	0.345973	0.926356	0.891688	0.470891	1.91829	0.626159	0.527242	0.334328	0.576265	0.723124	0.41052	1.03252	2.17537	0.400154	0.327026	0.572868	0.411665	0.660114	0.809665	0.3868	0.550952	0.268457	1.27007	0.559105	0.745135	0.433394	0.951088	0.880898	1.37354	0.457042	0.227447
	957	0.81502	0.265533	0.48827	0.349535	0.43257	0.216964	0.544787	0.170545	0.225637	0.494811	0.170658	0.572767	0.0423069	0.135201	0.172926	0.196977	0.167521	0.419719	0.145641	0.122655	0.18374	0.486407	0.194757	0.242614	0.123023	0.644491	0.29764	0.105026	0.30496	0.559091	0.188872	0.107215	0.0456836	0.174848	0.178041	0.0957174	0.141704	0.241458	0.228365	0.341591	0.221533	0.359635	0.215653	0.375662	0.286236	0.395308	0.149496	0.297052
	960	0.683171	0.185622	0.279234	0.284733	0.0371576	0.0936133	0.518509	0.196231	0.29567	0.594928	0.120177	0.055878	0.0691292	0.0795551	0.141784	0.168146	0.144007	0.0459712	0.182981	0.15355	0.0801478	0.0126636	0.151	0.309055	0.173148	0.180325	0.235724	0.0900006	0.278252	0.0125732	0.0920724	-0.0182181	0.108275	0.0508599	0.0612238	0.090454	0.0774782	0.137577	0.195518	0.387587	0.215159	0.158547	0.259803	0.198059	0.163791	0.244349	0.0980389	0.12217
	963	0.613474	0.193639	0.125422	0.226068	0.120381	0.0352295	0.449461	0.202893	0.162783	0.419095	0.113363	0.00336976	0.0313207	0.111624	0.149086	0.102317	0.130521	0.107572	0.101707	0.0869677	0.109075	0.17117	0.156503	0.24407	0.118846	0.170245	0.221052	0.0686387	0.146637	0.105272	0.134778	0.0840934	0.120276	0.0512938	0.0808821	0.0948986	0.084301	0.135425	0.181888	0.374216	0.180134	0.160233	0.125551	0.160523	0.127044	0.214079	0.201988	0.248355
	966	0.460029	0.181009	0.0282236	0.0760573	0.131754	0.121852	0.575484	0.106491	0.144677	0.280929	0.120177	0.0823053	-0.00233086	0.0970166	0.102724	0.18297	0.174229	0.0394257	0.0872417	0.129159	0.144817	0.110726	0.208083	0.307598	0.16307	0.171568	0.1778	0.12141	0.158583	0.0642416	0.171191	0.0982991	0.120276	0.038833	0.186535	0.0340189	0.0943384	0.0807184	0.206201	0.469311	0.16017	0.158968	0.147024	-0.0147852	0.0310485	0.232222	0.0946934	0.237199
	969	0.396634	0.230203	0.213539	0.1026	0.0665105	0.0893688	0.522928	0.216859	0.265388	1.25365	0.123943	0.0334322	0.0523034	0.0696353	0.135714	0.120156	0.208324	0.161099	0.192804	0.136947	0.134822	0.0267812	0.100813	0.277291	0.0483673	0.113421	0.216533	0.118875	0.194834	0.332502	0.100913	0.0432141	0.0654422	0.00957187	0.155066	0.101799	0.103851	0.126205	0.144804	0.349721	0.179643	0.14765	0.283595	0.145114	0.0716754	0.422958	0.188208	0.211214
	972	0.373185	0.514901	1.32803	0.110969	0.381492	0.11345	0.642322	0.149916	0.195979	2.00289	0.199889	0.16326	0.317953	0.604691	1.64953	0.463496	0.788004	0.848013	1.81923	1.60903	0.730629	0.0062388	0.0911333	0.319181	0.228444	2.09785	0.754111	0.123944	0.217216	2.00157	0.728915	0.252522	0.198051	0.66522	0.806135	0.0445457	0.149905	0.264919	0.0872141	0.445564	0.153865	0.177753	0.300946	0.243628	0.111385	0.46128	0.143362	0.185697
	975	0.327516	1.02923	0.95545	0.859826	0.771184	0.268678	0.517956	0.254184	0.336878	2.732	0.201772	3.39131	0.46399	2.37686	1.16384	1.07719	1.42578	1.02423	1.75053	1.20671	1.4064	1.97696	1.04927	0.789261	0.524946	1.99806	2.75723	0.818478	3.01169	2.9108	1.05258	1.13781	1.06922	1.29161	1.20901	0.216775	0.450108	1.17127	0.15076	2.19567	0.480789	0.779031	0.549093	1.44562	1.83993	0.744281	0.718628	0.427846
	978	0.297224	0.978675	0.876969	0.986641	0.712546	0.474407	0.582665	0.552379	0.597761	2.48319	0.176845	1.66107	0.348882	1.90975	0.986048	1.16186	1.25385	0.922778	1.75006	0.997467	1.12243	1.27835	0.762401	0.935667	0.542914	1.60042	1.86348	0.552631	1.72437	1.85656	0.686808	0.872813	1.03653	0.919209	1.05506	3.0235	1.14715	0.903781	0.576731	3.13313	0.567371	1.40909	0.576493	1.12918	2.00695	1.1762	1.34432	0.399991
	981	0.294535	0.833961	0.683314	0.965598	0.475135	0.460548	0.61494	0.530626	0.618053	1.68355	0.711065	1.64226	0.244414	1.45636	0.945141	1.00351	0.998866	0.440883	1.81593	0.788306	1.11191	1.63999	0.643661	0.657281	0.531842	1.40922	1.48483	0.557609	1.48215	1.42114	0.860554	0.968853	0.785174	0.770672	0.840436	1.64993	0.405957	0.568676	0.717391	1.70982	0.83202	1.18916	0.577695	0.721114	1.3589	0.948406	1.15729	0.367994
	984	0.405473	0.70949	0.801638	0.744169	1.35055	0.621753	0.560727	0.420258	0.531994	1.06669	0.309459	1.63182	0.126881	1.24071	0.657386	0.613935	0.625691	0.250482	1.90844	0.693225	0.839523	1.34826	0.548789	0.619205	0.328361	1.32915	1.08382	0.486011	1.08497	1.60494	0.449528	0.646655	0.628564	0.682021	0.412889	1.16869	0.461064	0.626354	0.266738	3.65834	0.640363	0.75224	0.405307	0.799056	0.864746	0.811708	0.705963	0.283559
	987	0.789314	0.270631	0.837033	0.356151	0.474658	0.181449	0.413871	0.20514	0.226365	0.18615	0.118922	0.521471	0.0842724	0.147974	0.176005	0.255834	0.117105	0.368664	0.740394	0.185044	0.11324	0.387837	0.128923	0.33749	0.130383	1.05839	0.463549	0.136526	0.329264	0.0742394	0.309048	0.122932	0.165827	0.158109	0.215173	0.209465	0.126681	0.260719	0.23561	0.732987	0.156807	0.298165	0.220377	0.372793	0.147146	0.335351	0.132848	0.193112
	990	0.721431	0.190368	0.344187	0.150265	0.181402	0.107473	0.421526	0.188445	0.216895	0.306854	0.0628816	0.183283	0.0632896	0.0824087	0.158323	0.195219	0.203068	0.344955	0.238621	0.0536766	0.177455	0.12011	0.0386915	0.332635	0.133101	0.472571	0.37141	0.1635	0.235342	0.0647215	0.171191	0.112958	0.157539	0.126245	0.242112	-0.0159831	0.157187	0.158271	0.22284	0.584408	0.134881	0.219596	0.250784	0.324438	0.110398	0.287522	0.11851	0.23907
	993	0.666162	0.162092	0.293966	0.0655359	0.0764537	0.0815727	0.484024	0.202893	0.355713	0.234798	0.11399	0.136025	0.104513	0.118215	0.197998	0.0604205	0.101752	0.0904079	0.110117	0.0596673	0.053341	0.0631319	0.127067	0.162163	0.117918	0.277908	0.174983	0.160332	0.260127	0.112551	0.111852	0.0258348	0.0392521	0.0418707	0.155632	0.0733773	0.0373286	0.0885044	0.234321	0.384592	0.186929	0.0870822	0.309277	0.264691	0.229951	0.199236	0.166622	0.219097
	996	0.53229	0.15856	0.174994	0.144686	0.0768623	0.0237953	0.555203	0.301542	0.0362446	0.255461	0.181866	0.0707073	0.00830896	0.0734402	0.135098	0.0591014	0.102236	0.0641532	0.000316215	0.0887649	0.144817	0.182328	0.165719	0.303298	0.198475	0.103341	0.196169	0.161599	0.236303	0.0680807	0.0879517	0.118248	0.14514	0.140875	0.16178	-0.0342295	0.084301	0.148948	0.117483	0.557666	0.243389	0.118389	0.214451	0.167899	0.0472006	0.255797	0.0813911	0.175944
	999	0.424168	0.160798	0.210945	0.174018	0.0868055	0.152603	0.590871	0.142692	0.157684	0.260265	0.216028	0.0971345	0.027906	0.152187	0.0807316	0.0822168	0.0517507	0.11819	0.0988811	0.0489696	0.123236	0.116559	0.110492	0.297958	0.123885	0.241999	0.185136	0.151552	0.166204	0.0752791	0.122791	0.0179763	0.0691553	0.11459	0.123596	0.0254806	0.109821	0.158886	0.194658	0.457437	0.247312	0.181546	0.195382	0.213959	0.0888854	0.399383	0.0167115	0.154635
	1002	0.374514	0.232512	0.964438	0.136396	0.121811	0.0731703	0.506435	0.185073	0.229175	0.934318	0.173079	0.0911336	0.0849652	0.0899505	0.160698	0.0499306	0.119525	0.149972	0.0704218	0.111957	0.156933	0.101934	0.141785	0.225275	0.145566	0.320746	0.279329	0.0221132	0.212479	0.0997537	0.15246	0.122932	0.0968041	0.0827248	0.180872	0.100162	0.107984	0.145465	0.169977	0.584408	0.184057	0.114235	0.158963	0.129215	0.082467	0.327978	0.125679	0.297052
	1005	0.350969	0.621008	1.19997	0.0350874	0.6851	0.15373	0.57935	0.241903	0.328241	1.58984	0.148242	0.128005	0.272226	0.155516	1.7485	0.870905	1.17702	0.991942	2.63546	1.51455	1.50576	0.227556	0.247663	0.459345	0.2303	2.41195	1.78478	0.68397	0.235342	1.37283	1.256	0.274057	0.497348	1.19477	0.509562	0.0961267	0.091583	0.161037	0.224497	1.3028	0.363525	0.115921	0.21866	0.622109	0.167741	0.378427	0.18319	0.259911
	1008	0.310772	0.905295	1.03847	0.534936	0.661468	0.349237	0.525059	0.19904	0.253837	1.18846	0.221677	2.50859	0.681538	1.95602	1.2109	1.26305	1.21063	0.907068	1.78606	1.19242	1.51318	2.17595	1.10636	1.18271	0.663517	1.83622	2.60318	0.680802	2.54963	1.16559	1.01302	1.06852	1.10841	1.04884	0.994952	1.70479	1.08614	0.941482	0.280368	1.8339	0.427761	0.656512	0.488795	1.01878	1.28696	0.835963	0.63292	0.404667
	1011	0.295401	0.770136	0.840276	0.411468	0.557882	0.547777	0.581007	0.162759	0.360708	1.0535	0.384239	1.99886	0.563312	1.69464	0.684305	0.928443	1.13573	0.787358	1.71131	0.687235	0.812716	1.17682	0.723285	0.871584	0.527731	1.47486	1.39152	0.54195	1.44494	1.09729	0.881382	0.903265	0.736772	0.925657	0.702828	1.52812	0.745785	0.600742	0.813784	1.60959	0.640363	1.17663	0.505544	0.940269	1.3462	0.933659	0.96038	0.455702
	1014	0.280728	0.662056	0.68526	0.604122	0.515793	0.270497	0.441806	0.328351	0.553014	0.798211	0.336896	1.3938	0.339232	1.02465	0.771045	0.920151	0.739524	0.706558	1.51788	0.601653	0.759026	0.942566	0.382115	0.644728	0.402486	1.52646	1.16575	0.612281	1.30858	2.02764	0.669127	0.720102	0.816934	0.801669	0.65615	1.27916	0.528964	0.383041	0.515334	1.24183	0.738083	0.829183	0.321217	0.669317	0.771149	0.736228	1.12909	0.461246
	1017	0.275644	0.558705	0.506986	0.329608	0.478881	0.272316	0.600183	0.163883	0.301497	1.06562	0.273324	1.2091	0.278412	0.989251	0.744741	0.703821	0.56995	0.410628	1.87063	0.590956	0.691707	0.777635	0.465452	0.540697	0.474756	1.30905	0.874714	0.4508	1.01872	0.706258	0.401653	0.793548	0.67743	0.758645	0.73988	1.26413	0.278357	0.459159	0.257774	1.12524	0.638401	0.660666	0.31048	0.555477	0.741314	0.774647	0.732488	0.320232
	1020	0.263369	0.438218	0.432953	0.314623	0.368212	0.191064	0.442359	0.23187	0.305868	1.94357	0.23163	0.823191	0.464683	0.658502	0.579179	0.552	0.406184	0.0555713	0.91512	0.300921	0.328906	0.411845	0.374292	0.535911	0.309465	1.12573	0.688088	0.49289	0.635336	0.804076	0.420908	0.693353	0.480772	0.446939	0.225286	0.754458	0.227777	0.337554	0.229655	0.785722	0.352387	0.330797	0.194781	0.534414	0.350421	0.476124	0.537812	0.209344
	1023	0.240225	0.351609	0.264408	0.361651	0.269869	0.153123	0.452775	0.326666	0.306596	1.85565	0.139455	0.855273	0.167758	0.347049	0.301892	0.531963	0.448924	0.14139	0.707225	0.145249	0.205322	0.29155	0.330536	0.414057	0.256025	1.22023	0.488374	0.374766	0.445157	0.546854	0.301256	0.444073	0.466052	0.319976	0.449455	0.28052	0.26563	0.245044	0.180169	0.882314	0.337256	0.158547	0.281877	0.290835	0.372427	0.386577	0.298848	0.234394
	1026	0.654076	0.317717	0.795245	0.255958	0.774521	0.50871	0.491679	0.176164	0.142491	1.93884	0.176217	0.969464	0.0512642	0.149877	0.163777	0.134164	0.179554	0.229827	0.350239	0.133353	0.135882	0.585061	0.236193	0.290745	0.186541	1.65422	0.397115	0.161599	0.451336	0.365774	0.131107	0.170688	0.365204	0.33845	0.299388	0.350757	0.113429	0.244327	0.188703	0.39208	0.287661	0.178174	0.234722	0.561214	0.146158	0.280051	0.188766	0.33092
	1029	0.691224	0.249495	0.383474	0.325703	0.213547	0.189851	0.320676	0.235803	0.206801	0.693367	0.115246	0.506238	0.055718	0.159728	0.188233	0.168586	0.217453	0.618703	0.11994	0.163049	0.335721	0.147077	0.118315	0.232488	0.170429	1.34975	0.267474	0.26343	0.296858	0.16142	0.120693	0.110842	0.263029	0.22996	0.394929	0.633049	0.0524175	0.289814	0.172064	0.345228	0.222934	0.112549	0.24125	0.634075	0.173595	0.394629	0.105208	0.219564
	1032	0.672511	0.152376	0.192969	0.157439	0.087759	0.126097	0.489469	0.318318	0.178601	0.563665	0.0903189	0.0105824	0.0309743	0.0819331	0.137561	0.00501881	0.136815	0.0878625	0.0825321	-0.00152335	0.0796177	0.0766578	0.0607688	0.162163	0.150141	0.421795	0.221052	0.1635	0.173825	0.0991938	0.0202965	0.178017	0.0760509	0.0556334	0.142688	0.263853	0.0869907	0.0308264	0.20878	0.332606	0.112535	0.110442	0.134484	0.150852	0.121683	0.292178	0.14392	0.125844
	1035	0.59913	0.167097	0.404692	0.179598	0.110914	0.0611297	0.494914	0.156097	0.259561	0.682768	0.162499	0.0827092	0.0461175	0.15504	0.197382	0.161613	0.0815577	0.00255275	0.139989	0.0673696	0.208957	0.0919589	0.0483048	0.356701	0.0838389	0.0853871	0.148456	0.132091	0.267267	0.147503	0.121742	0.047899	0.0668346	0.0310838	0.143255	0.0372354	0.0596995	0.255699	0.198526	0.40021	0.102799	0.119232	0.249066	0.0648778	0.10941	0.378427	0.189881	0.202397
	1038	0.51753	0.156465	0.0681591	0.152418	0.0584742	0.0100223	0.483472	0.187321	0.152585	0.279328	0.101527	0.0446263	0.0983268	0.0757503	0.13633	0.0660737	0.213165	0.0641532	0.0802446	0.130956	0.0869631	0.12831	0.0791996	0.27632	0.154782	0.088033	0.226745	0.181151	0.212479	0.0858368	0.0166253	0.0830355	0.0815542	0.121471	0.224153	0.0835531	0.199108	0.253547	0.193001	0.520549	0.199117	0.112549	0.116017	0.0899569	0.0340109	0.279469	0.262287	0.252029
	1041	0.429295	0.14701	0.137652	0.231568	0.00834956	0.0791473	0.440149	0.206826	0.189527	0.7045	0.164382	0.0430106	0.0808082	0.096541	0.176621	0.0874304	0.128101	-0.0025382	0.0301885	0.0263761	0.174275	0.145978	0.0893433	0.241157	0.0719045	0.110334	0.202683	0.129556	0.159064	0.150862	0.0187232	0.0578732	0.0111391	0.0439785	0.190985	0.0632599	0.103392	0.0856358	0.0996163	0.293242	0.170887	0.13013	0.106482	0.0648778	0.0799983	0.375808	0.188208	0.1871
	1044	0.382435	0.222808	0.786906	0.152975	0.105262	0.0924006	0.450013	0.165006	0.175063	2.7458	0.11399	0.133602	0.0911511	0.118215	0.160698	0.063938	0.159844	-0.0222474	0.111059	0.16014	0.158524	0.041406	0.0902051	0.235332	0.203116	0.184734	0.190887	0.147207	0.301115	0.124708	0.0957436	0.0699632	0.0852672	0.104237	0.201097	0.0831438	-0.0246015	0.182449	0.218972	0.481933	0.1753	0.127601	0.144619	0.105283	0.0707585	0.327978	0.0736646	0.13052
	1047	0.330702	0.364692	1.02948	0.0976582	0.280289	0.111631	0.516852	0.191736	0.203159	1.83819	0.11955	0.0975385	0.117231	0.124398	0.196766	0.130206	0.778391	0.60103	0.0293138	0.132155	0.94993	0.0825753	0.0980283	0.256068	0.194828	2.11486	0.415836	0.707867	0.217697	0.821832	0.0869028	0.121875	0.0502586	0.466343	0.662379	0.074196	0.159483	0.23859	0.170775	0.480436	0.291583	0.169023	0.160166	0.209451	0.0692773	0.430332	0.102977	0.226979
	1050	0.310453	0.801568	1.21739	0.671077	0.658608	0.221122	0.643979	0.263094	0.286304	1.74715	0.178728	1.59535	0.533421	1.17983	1.31902	1.02794	1.10786	0.909614	1.80052	1.25301	1.26805	1.55427	0.66249	0.425153	0.428742	2.3179	1.43389	0.607303	1.57319	1.81657	0.906332	1.14038	1.04071	1.0277	1.3899	1.89199	0.153972	1.09095	0.22241	2.64504	0.413681	0.158968	0.311081	1.35916	0.130006	0.608844	0.17156	0.449623
	1053	0.292375	0.733615	0.577777	0.84213	0.778743	0.25066	0.468636	0.22296	0.285576	1.37436	0.304527	1.40222	0.513132	1.43795	0.594486	1.03315	0.98206	0.609612	1.31698	0.600455	0.888441	1.02829	0.717782	1.03533	0.575601	1.92763	1.48688	0.540683	1.75437	1.25613	0.733635	0.62512	0.930182	0.73112	0.776365	2.66769	0.687922	0.696735	0.32175	1.79753	0.205912	0.619726	0.404705	0.664727	0.759864	0.768535	0.943254	0.480284
	1056	0.278165	0.6256	0.644676	0.545457	0.558358	0.38354	0.520166	0.215736	0.270383	1.4686	0.308203	1.00074	0.340618	1.2719	0.636624	0.865629	0.819678	0.589393	0.834788	0.511964	0.728509	0.563927	0.360502	0.703054	0.376695	1.45212	1.2391	0.664509	1.32383	0.807915	0.520855	0.862839	0.820117	0.638129	0.580914	1.52162	0.613659	0.408653	0.637698	1.15348	0.690449	1.3121	0.341488	0.577114	0.99502	0.664823	0.978621	0.423237
	1059	0.261578	0.490797	0.342241	0.243205	0.359699	0.215145	0.465322	0.167254	0.359252	0.970308	0.25844	1.17102	0.303156	0.850035	0.529123	0.648419	0.542632	0.253536	0.946943	0.382993	0.726995	0.619721	0.314889	0.636544	0.357335	1.71243	0.748008	0.446998	0.700698	0.772403	0.445932	0.385814	0.458692	0.465476	0.76965	1.26495	0.279735	0.440616	0.303392	1.08438	0.634479	0.685351	0.239532	0.590227	0.850005	0.61224	0.73193	0.297987
	1062	0.261376	0.389205	0.240595	0.172902	0.581991	0.354088	0.568381	0.235241	0.370178	1.80693	0.127619	0.964675	0.189087	0.631596	0.381243	0.385418	0.328382	0.256082	0.503031	0.199336	0.45302	0.370169	0.271199	0.454004	0.2303	1.14413	0.539315	0.378477	0.429366	0.510782	0.415214	0.485556	0.458228	0.37763	0.369123	0.834052	0.212294	0.191669	0.186984	0.905312	0.358691	0.528995	0.144619	0.315341	0.418485	0.41413	0.705963	0.202864
	1065	0.735137	0.255402	0.718061	0.229415	0.460901	0.284877	0.545339	0.233555	0.191608	1.1922	0.296368	0.368389	0.0526498	0.180044	0.21568	0.200872	0.15362	0.585393	0.388117	0.154748	0.276277	0.322067	0.150536	0.306142	0.141853	0.0910568	0.381211	0.199978	0.333109	0.136385	0.0754396	0.243606	0.311829	0.367339	0.295505	0.664688	0.0820049	0.141162	0.241566	0.464818	0.288151	0.241752	0.326542	0.350583	0.164779	0.395987	0.142247	0.143947
	1068	0.71402	0.175744	0.169156	0.351129	0.141221	0.0995903	0.516299	0.234679	0.213357	0.351842	0.230375	0.45898	0.117924	0.188537	0.100877	0.112305	0.136815	0.195936	0.19563	0.149442	0.187981	0.191712	0.047907	0.194898	0.11931	0.086269	0.207143	0.131457	0.202936	0.213648	0.101962	0.109331	0.187044	0.316938	0.183704	0.254496	0.107984	0.103462	0.240706	0.335601	0.290603	0.109238	0.142901	0.35632	0.114348	0.27879	0.0903124	0.206138
	1071	0.636484	0.148545	0.18009	0.414816	0.0626967	0.133893	0.53658	0.272565	0.301497	0.171815	0.15945	0.140815	0.0495321	0.0389928	0.0116738	0.117141	0.20784	0.0959352	0.091884	0.106651	0.134822	0.0543401	0.10499	0.349003	0.17275	0.151472	0.235724	0.146573	0.169569	0.0275298	0.0827071	0.122403	0.0157141	0.142177	0.0219073	0.000684239	0.0792495	0.0585897	0.172924	0.496053	0.173829	0.138077	0.00925075	0.0398807	0.0472006	0.278111	0.159931	0.186164
	1074	0.555487	0.139903	0.0701049	0.202793	0.139314	0.136925	0.499333	0.192859	0.247281	0.166554	0.155057	0.0258156	0.04201	0.0809819	0.103956	0.0987996	0.0906865	0.0833533	0.136289	0.0911612	0.081208	0.0907754	0.0998846	0.240672	0.234875	0.144038	0.202272	0.0138762	0.189548	0.128627	0.0301863	0.0384537	0.0627238	0.116759	0.119066	-0.00416976	0.0865315	0.0223233	0.23561	0.562908	0.214668	0.0845535	0.205518	0.0580753	0.116746	0.236296	0.130618	0.19545
	1077	0.421601	0.133338	0.0732553	0.0621881	0.111391	0.166983	0.493888	0.169421	0.208258	0.16602	0.150035	0.132794	0.00692331	0.188537	0.202308	0.102757	0.163164	0.0677169	0.0834741	0.0655724	0.139062	0.133635	0.0723047	0.294144	0.103663	0.0394617	0.174572	0.167302	0.176709	0.109192	0.097317	0.0883249	0.00424347	0.0861964	0.097709	0.104256	0.0396247	0.119853	0.163101	0.302227	0.169416	0.115078	0.120225	0.102988	0.0584858	0.25114	0.106881	0.19545
	1080	0.348096	0.179947	0.264408	0.0715937	0.204626	0.0899751	0.528925	0.196792	0.226365	1.485	0.129502	0.0726692	0.0175631	0.139957	0.111258	0.123234	0.122845	-0.0257384	0.02743	0.114354	0.134822	0.103118	0.0884151	0.341304	0.141853	0.102459	0.231616	0.181151	0.19861	0.0831174	0.0722929	0.110314	0.0741944	0.0887382	0.16801	0.0948986	0.0979466	0.157554	0.214735	0.371221	0.137333	0.117546	0.132766	0.109873	0.208862	0.329918	0.121776	0.169932
	1083	0.320382	0.325797	1.46572	0.174576	0.102469	0.194096	0.505331	0.173354	0.202535	2.20411	0.168148	0.160029	0.203141	0.131464	0.157091	0.107531	0.789456	0.666194	0.134876	0.329505	0.783789	0.176495	0.142249	0.312453	0.222476	0.342607	0.245877	0.280448	0.224837	0.410244	0.145193	0.128222	0.0829466	0.552453	0.265735	0.110747	0.110739	0.172409	0.132402	0.432942	0.207383	0.116764	0.209039	0.0990542	0.141785	0.402682	0.141132	0.24742
	1086	0.300161	0.761234	0.910418	0.753575	0.87048	0.234982	0.514642	0.167254	0.261018	1.42415	0.123943	2.06141	0.594588	1.78052	1.28603	1.253	1.06609	1.16314	3.02744	1.2869	1.24708	0.768843	0.455308	0.603323	0.57328	1.73687	1.30918	0.7085	1.91743	0.87622	0.71438	1.27261	0.942647	1.20122	0.925865	1.80918	0.200026	1.51703	0.187414	0.946923	0.459353	0.12429	0.233519	1.17073	0.266628	0.547529	0.406701	0.237667
	1089	0.265609	0.771262	0.685816	1.13386	0.552229	0.195309	0.605628	0.392405	0.233545	1.15514	0.120805	2.17237	0.433407	1.36668	0.58041	0.735228	0.974868	0.609612	1.69355	0.835804	0.995669	1.54311	0.838379	0.883652	0.424101	1.40878	1.55901	0.512985	1.62708	1.00123	1.09214	0.916866	0.812757	1.03291	0.825227	2.94794	0.79092	0.422893	0.372034	1.29532	0.472033	1.0328	0.364765	1.20827	2.02261	0.711974	0.884628	0.509476
	1092	0.271562	0.612502	0.646622	0.988793	0.575384	0.239226	0.557413	0.420258	0.243639	1.162	0.325688	1.3365	0.33651	1.4743	0.744741	0.727816	0.682815	0.46772	1.22582	0.608243	0.81423	0.754726	0.498601	0.729548	0.327897	1.17997	0.896722	0.601057	0.972922	1.19559	0.445408	0.775187	0.765814	0.725044	0.729201	1.51958	0.477465	0.454139	0.554505	1.32655	0.639382	1.08337	0.263926	0.430246	0.885271	0.900576	0.7712	0.374941
	1095	0.257802	0.499965	0.526908	0.875927	0.460425	0.234375	0.465874	0.372338	0.249467	0.743158	0.409703	0.96306	0.314835	1.03029	0.603635	0.674613	0.578594	0.359137	0.905768	0.382993	0.707533	0.427146	0.296061	0.820054	0.236267	1.06009	0.872308	0.468994	0.898086	0.781281	0.4771	0.63721	0.341732	0.766394	0.483675	1.48063	0.30801	0.489074	0.570714	1.02865	0.558614	0.591309	0.163172	0.620388	0.738352	0.790752	0.608545	0.27247
	1098	0.24314	0.377809	0.341592	0.443591	0.359222	0.224154	0.571696	0.290385	0.25238	0.742091	0.251536	0.674956	0.144746	0.825032	0.29635	0.351373	0.59782	0.218191	0.629652	0.325312	0.528745	0.26864	0.246801	0.432852	0.222874	0.8956	0.585384	0.326973	0.727886	0.670186	0.414689	0.308136	0.246917	0.47837	0.444358	0.842999	0.270157	0.299136	0.225787	0.627516	0.413681	0.342958	0.139294	0.33583	0.565899	0.447892	0.542751	0.27247
	1101	0.686718	0.300142	1.23861	0.23101	0.937154	0.625997	0.448356	0.208993	0.245825	0.844343	0.216028	0.862486	0.0969907	0.204571	0.134482	0.213058	0.277482	0.34801	0.569369	0.144649	0.241594	0.598587	0.14689	0.269107	0.102735	1.04308	0.316009	0.457045	0.296378	0.33914	0.165497	0.116132	0.404853	0.251906	0.344368	0.0705701	0.127993	0.189518	0.253108	0.49017	0.407797	0.337901	0.225187	0.243628	0.358744	0.305664	0.159453	0.196385
	1104	0.765511	0.217552	0.397558	0.300754	0.213547	0.0917942	0.625356	0.204578	0.215543	0.469954	0.062254	0.250216	0.0392387	0.148925	0.154628	0.103134	0.0767167	0.686849	0.683408	0.168441	0.501863	0.177679	0.115531	0.301842	0.0930549	0.216611	0.29359	0.415589	0.322605	0.113671	0.156131	0.086738	0.283716	0.164123	0.21849	0.0599849	0.144001	0.209495	0.181458	0.528036	0.347974	0.191179	0.114213	0.16167	0.31854	0.338068	0.0537509	0.252029
	1107	0.692793	0.170135	0.363459	0.14357	0.0891892	0.171834	0.558517	0.138277	0.0644453	0.298924	0.25028	0.1216	0.00489432	0.0555031	0.0996455	0.0425186	0.108944	0.113172	0.386233	0.0828598	0.225314	0.0790248	0.152857	0.304269	0.17454	0.189522	0.251981	0.100682	0.214401	0.00977381	0.119194	0.108802	0.119348	-0.00853037	0.133142	0.0401011	0.12714	0.282745	0.201474	0.534668	0.211796	0.107131	0.24606	0.204862	0.123164	0.298291	0.0189419	0.157841
	1110	0.611526	0.157423	0.185279	0.060594	0.111868	0.0911879	0.498228	0.231308	0.266117	0.252869	0.179983	0.0614751	0.0746223	0.0540763	0.127093	0.0830962	0.119041	0.0838624	0.118056	0.0780672	0.169504	0.158236	0.140857	0.270009	0.122559	0.125643	0.254446	0.128289	0.222503	0.122549	0.0832316	0.110314	0.11517	0.0965494	0.0808821	0.0112695	0.0628485	0.163906	0.12307	0.476799	0.149032	0.123868	0.212647	0.151999	0.00311755	0.20331	0.138424	0.227447
	1113	0.476288	0.139877	0.172399	-0.0014188	0.0816296	0.141169	0.548101	0.206264	0.130941	0.240135	0.0679028	0.0847287	0.0234522	0.0582888	0.174773	0.0673928	0.143523	0.0742624	0.0363109	0.14405	0.0937784	-0.0336625	0.0893433	0.198782	0.128526	0.126966	0.201451	0.0340614	0.244885	0.0903158	0.0925969	0.0825066	0.0267869	0.0534636	0.131444	-0.0427678	0.10208	0.185215	0.174643	0.597886	0.223915	0.138498	0.0921382	0.0938909	0.00459874	0.333314	0.158895	0.22237
	1116	0.379014	0.14796	0.051388	0.0771732	0.0248989	0.094826	0.496019	0.150478	0.327513	0.375174	0.075345	0.192111	0.085658	-0.0133917	0.118559	0.158975	0.161781	0.143936	0.124111	0.075671	0.121191	0.0625402	0.153321	0.239701	0.141389	0.0831821	0.14605	0.127022	0.149521	0.0780785	0.0796353	-0.022374	0.0415064	0.049186	0.210643	0.0534934	0.0787903	0.178146	0.169547	0.538412	0.16115	0.0874434	0.266331	0.16167	0.123164	0.189146	0.124006	0.203332
	1119	0.346891	0.276574	1.41874	0.193945	0.198905	0.193489	0.544787	0.21405	0.138225	2.34922	0.151918	0.109136	0.224124	0.111624	0.119175	0.0721666	0.336058	0.586848	0.14046	0.160653	0.681181	0.124844	0.116459	0.342275	0.15339	0.721916	0.273578	0.323171	0.216255	0.0947948	0.177934	0.13812	0.212372	0.0689621	0.182571	0.120104	0.1276	0.1888	0.231742	0.333355	0.236594	0.105445	0.210242	0.125772	0.162804	0.311097	0.124564	0.220032
	1122	0.307609	0.670179	1.06164	0.128107	0.799583	0.135106	0.525611	0.157782	0.314505	1.31877	0.164382	2.21685	0.472601	0.909486	0.374557	0.959849	0.75633	0.918705	2.1495	1.52585	1.93542	0.294424	0.213652	1.08304	0.377159	1.93594	1.40091	0.84681	1.68187	1.17671	1.02606	0.656101	1.23041	0.985977	1.15222	0.313796	0.211835	1.30794	0.226216	0.640887	0.429232	0.209541	0.34269	0.825282	0.224026	0.437705	0.113492	0.317426
	1125	0.274397	0.738181	0.808773	0.619028	0.724805	0.462367	0.436835	0.273689	0.268926	1.29971	0.203655	1.47031	0.486012	1.8022	1.22252	0.743519	1.30766	0.793468	1.48377	0.72412	1.23072	2.09852	0.73986	0.945793	0.504658	1.28719	1.45103	0.635544	1.70384	0.699619	0.884005	0.798838	0.96287	0.766394	0.870773	2.1227	0.820967	0.810657	0.298296	1.21509	0.437988	0.744714	0.359353	1.08591	1.53671	0.664823	0.382326	0.363384
	1128	0.26763	0.658541	0.562952	0.929012	0.542286	0.500827	0.531687	0.31888	0.395465	1.32091	0.200516	1.48076	0.458497	1.3162	0.499213	0.698168	0.82694	0.619721	1.83793	0.84479	1.26177	0.646688	0.533606	0.739118	0.374374	0.965591	0.963156	0.440119	0.944772	0.870701	0.714904	0.685494	0.747845	0.802103	0.679772	1.86275	0.617333	0.664771	0.720399	1.57461	0.562047	1.06122	0.436915	0.602193	1.31291	0.704504	0.884071	0.263652
	1131	0.263548	0.534596	0.686465	0.699852	0.426849	0.227792	0.546444	0.343923	0.371635	0.959709	0.296368	1.00911	0.268465	0.820344	0.535193	0.60043	0.537307	0.428301	1.43607	0.441788	0.838462	0.659622	0.34532	0.683774	0.321465	1.0645	0.78099	0.482209	1.11786	0.621877	0.577047	0.647184	0.730805	0.504656	0.596042	1.17155	0.310241	0.440616	0.281228	1.50037	0.532346	0.568731	0.169099	0.575393	0.962152	0.534044	0.854758	0.225576
	1134	0.254254	0.40379	0.47678	0.318529	0.377201	0.249448	0.581007	0.195669	0.335422	0.627182	0.163126	0.573979	0.184633	0.859479	0.318959	0.495342	0.553144	0.142917	1.14078	0.449576	0.523445	0.317333	0.34711	0.463645	0.208155	1.10608	0.628989	0.37033	0.50379	0.400246	0.412591	0.641895	0.433828	0.48271	0.334822	0.986339	0.327101	0.358863	0.217252	0.90681	0.445273	0.357167	0.181639	0.387628	0.729535	0.508528	0.492409	0.266859
	1137	0.24744	0.318813	0.244487	0.232683	0.256589	0.287908	0.444016	0.221836	0.319604	0.517076	0.172452	0.491004	0.0980299	0.758991	0.414232	0.399803	0.468634	0.269173	0.811442	0.394889	0.716469	0.285632	0.279022	0.38902	0.293353	0.781448	0.479806	0.382279	0.473238	0.371933	0.408995	0.425182	0.319653	0.229526	0.286526	0.471405	0.191826	0.17456	0.22112	0.588901	0.301741	0.204123	0.238329	0.249857	0.305844	0.400741	0.339153	0.220967
	1140	0.248916	0.260487	0.367351	0.34005	0.93906	0.284877	0.515195	0.198478	0.24083	0.27826	0.241583	0.444959	0.113816	0.362676	0.265824	0.283346	0.248712	0.114626	0.786212	0.278926	0.486642	0.336692	0.192437	0.307598	0.141853	0.547349	0.423172	0.178616	0.313061	0.29307	0.397532	0.295592	0.250099	0.216632	0.228683	0.201336	0.116184	0.0849187	0.148181	0.565154	0.239957	0.090815	0.177431	0.280591	0.300907	0.345441	0.244603	0.225109
	1143	0.620773	0.253479	0.620863	0.663346	0.44013	0.431096	0.53224	0.221274	0.237916	0.215278	0.0566948	0.438958	0.00454791	0.121544	0.169319	0.180395	0.160812	0.312664	0.830549	0.650435	0.169504	0.543384	0.140393	0.275349	0.174076	0.210941	0.330681	0.228219	0.394145	0.124708	0.181605	0.184365	0.177828	0.326423	0.283694	0.582287	0.0377878	0.175995	0.251389	0.547291	0.23071	0.122182	0.161368	0.224286	0.386675	0.311776	0.129025	0.269664
	1146	0.599656	0.176018	0.449724	0.281385	0.119904	0.128522	0.537685	0.117087	0.284848	0.4011	0.158823	0.188476	0.0577965	0.110198	0.172926	0.129767	0.180937	0.184372	0.150754	0.34491	0.197901	0.158236	0.148216	0.241643	0.186077	0.0914978	0.183551	0.0566905	0.245846	0.0597626	0.112376	0.111371	0.0456836	0.179187	0.185969	0.0514466	0.112511	0.157554	0.147751	0.532422	0.218101	0.0707663	0.133882	0.125772	0.189747	0.258513	0.0559813	0.296117
	1149	0.569287	0.161375	0.294615	0.103716	0.0636501	0.171227	0.450013	0.231308	0.242911	0.230604	0.197378	0.149643	0.0498785	0.103607	0.0403526	0.121915	0.22181	0.0576077	0.10312	0.167243	0.0275186	0.0196801	0.128923	0.321122	0.123421	0.11865	0.157435	-0.0213348	0.290679	0.0875164	0.106682	0.16963	-0.0330858	0.147756	0.11405	0.074196	0.162632	0.116985	0.16439	0.462679	0.249694	0.158968	0.082604	0.163883	0.177475	0.258513	0.154434	0.293311
	1152	0.437684	0.156237	0.215485	0.0140445	0.0594277	0.180236	0.46477	0.277622	0.250924	0.270864	0.116411	0.061879	0.0869942	0.0955898	0.0904964	0.120156	0.171394	0.0853897	0.0498342	0.107764	-0.00186285	0.0326142	0.197939	0.215635	0.193436	0.180325	0.208376	0.116341	0.209115	0.150862	0.0749152	0.0489569	0.0654422	0.107708	0.13201	0.0892259	0.0679	0.0977246	0.22284	0.696618	0.219572	0.0460818	0.0957457	0.0569279	0.120696	0.20331	0.115165	0.172738
	1155	0.365283	0.158175	0.133761	0.101484	0.0901426	-0.00201831	0.60618	0.268151	0.203159	0.290994	0.0436038	0.105963	0.0509177	0.184324	0.116712	0.0817771	0.215516	0.0717169	0.0372528	0.0691668	0.0669716	0.149444	0.094846	0.302328	0.142781	0.0840641	0.302159	0.0805869	0.153846	0.0780785	0.105109	0.0977702	0.0769792	0.0685281	0.233133	0.0344283	0.0906646	0.065761	0.246723	0.605267	0.187419	0.102495	0.181639	0.194043	0.106519	0.296253	0.110226	0.258976
	1158	0.312625	0.193868	0.865387	0.176808	0.0693028	0.226579	0.574931	0.308284	0.110024	0.463549	0.0852977	0.174858	0.0392387	0.110198	0.108795	-0.0373176	0.158392	0.0853897	0.043779	0.108962	0.174275	0.165928	0.153321	0.232488	0.180574	0.158464	0.29805	0.118875	0.197649	0.0842371	0.159203	0.16963	0.09634	0.0500539	0.10952	0.0616224	0.174966	0.175277	0.146953	0.588901	0.165073	0.101291	0.196585	0.0870884	0.134873	0.418204	0.156665	0.316023
	1161	0.297957	0.343307	1.53456	-0.00811427	0.491208	0.107473	0.523954	0.216859	0.16705	1.50193	0.174334	0.13239	0.0904583	0.0974922	0.136945	0.116702	0.733231	0.688376	1.08567	1.59534	0.676486	0.183512	0.0791996	0.224304	0.211868	1.0146	0.413782	0.0528888	0.279694	0.131986	0.146766	0.0132914	0.0755868	0.429705	0.444924	0.0648389	0.152595	0.195255	0.302962	0.524292	0.277433	0.112128	0.24125	0.147409	0.098619	0.369696	0.0543085	0.291441
	1164	0.278327	0.631077	0.880212	0.21722	0.622172	0.207349	0.545339	0.22296	0.155499	1.16414	0.140083	1.53165	0.343043	1.9088	1.34224	0.875679	0.946029	0.846486	1.70895	1.14133	1.56732	0.393078	0.369718	0.442977	0.319609	1.35807	1.32714	0.460847	1.72437	0.971798	0.969342	1.22645	0.758454	0.697953	1.11856	0.611879	0.182248	1.1137	0.234751	0.663992	0.303212	0.167758	0.160166	0.789959	0.466518	0.535402	0.14615	0.348956
	1167	0.291371	0.633353	0.820355	0.407642	0.493115	0.428064	0.60184	0.218545	0.313777	0.761154	0.11148	1.09248	0.487695	1.41764	0.909688	0.899674	1.0488	0.621757	0.8142	0.844191	1.53158	1.52967	0.664346	0.914445	0.503332	1.16378	1.03816	0.530635	1.68146	0.82847	0.720074	0.394201	0.560934	0.606698	0.656716	2.08287	0.59365	0.654834	0.274843	0.730099	0.347483	0.378901	0.427982	0.948219	1.65866	0.808992	0.476398	0.320699
	1170	0.286041	0.508963	0.647919	0.626281	0.355	0.301768	0.450565	0.235803	0.127298	0.636713	0.123943	0.902127	0.348882	0.756137	0.744741	0.61004	0.678527	0.396956	1.31133	0.645642	0.639683	0.795219	0.383508	0.595625	0.335256	0.686511	0.723946	0.391692	1.10069	0.545734	0.664931	0.57948	0.491845	0.488723	0.484807	1.68572	0.411861	0.361732	0.350299	1.18022	0.424328	0.924489	0.649846	0.505975	0.876455	0.596717	0.572064	0.225576
	1173	0.255299	0.410732	0.428505	0.848268	0.346963	0.200679	0.537685	0.176726	0.268926	0.453026	0.171824	0.672129	0.329285	0.934964	0.409394	0.476121	0.515246	0.187863	0.735752	0.340802	0.505573	0.535776	0.218691	0.466072	0.28553	0.634412	0.565842	0.41939	0.838972	0.489666	0.488039	0.32287	0.362949	0.323819	0.511261	0.710596	0.217739	0.368801	0.347291	1.06437	0.408777	0.304065	0.467923	0.447375	0.599755	0.638532	0.681031	0.198656
	1176	0.239667	0.338695	0.285627	0.331202	0.329937	0.181449	0.635773	0.413596	0.168507	0.470487	0.146987	0.559958	0.185969	0.553733	0.324501	0.312994	0.33751	0.145463	0.59184	0.358004	0.379869	0.474656	0.259663	0.344703	0.296602	1.06317	0.48186	0.140237	0.669184	0.240282	0.366814	0.413621	0.278212	0.39443	0.417419	0.627727	0.246015	0.311225	0.199386	1.13337	0.373262	0.207494	0.25379	0.371646	0.444935	0.369696	0.612448	0.321167
	1179	0.210136	0.24919	0.191672	0.265922	0.303445	0.114056	0.479605	0.31888	0.339064	0.27826	0.0535565	0.416512	0.0835795	0.426815	0.258522	0.166387	0.350028	0.063135	0.415702	0.299808	0.233719	0.302117	0.208083	0.288804	0.32604	0.56228	0.400343	0.159155	0.24056	0.20469	0.152985	0.281916	0.201764	0.287677	0.352781	0.439708	0.100243	0.151817	0.185326	0.811073	0.213688	0.173598	0.181038	0.284607	0.396973	0.401323	0.129025	0.226044
	1182	0.455754	0.272302	0.621511	0.130338	0.855837	0.524302	0.53224	0.263656	0.208258	0.595462	0.125198	0.713386	0.129257	0.164485	0.287817	0.157279	0.177618	0.0914261	0.165219	0.285516	0.157994	0.501708	0.205829	0.310026	0.200332	0.884261	0.242239	0.276646	0.387417	0.231404	0.120693	0.190636	0.208195	0.247629	0.226418	0.55059	0.0314243	0.158271	0.187414	0.537663	0.282757	0.194068	0.22639	0.405822	0.306832	0.323903	0.161046	0.223706
	1185	0.577715	0.248513	0.441941	0.332876	0.487871	0.263221	0.576036	0.168378	0.199621	0.496412	0.062254	0.56994	0.0258276	0.183373	0.192544	0.160294	0.28087	0.517175	0.193275	0.476876	0.295738	0.38547	0.181829	0.297958	0.160285	0.214028	0.389779	0.1635	0.2201	0.20637	0.0994149	0.102455	0.0240021	0.130522	0.235964	0.753639	0.0423801	0.171077	0.236899	0.616392	0.341669	0.172334	0.198904	0.788237	0.217678	0.307701	0.0792404	0.188502
	1188	0.558786	0.180726	0.315833	0.174576	0.106215	0.0942197	0.55252	0.204578	0.180058	0.317453	0.156312	0.251774	0.0650217	0.155516	0.259666	0.114063	0.154104	0.0878625	0.125524	0.195142	0.102714	0.184695	0.146426	0.212722	0.147423	0.164134	0.182319	0.0774188	0.123774	0.181975	0.163399	0.152855	0.00424347	0.0465823	0.167443	0.219582	0.120711	0.227218	0.233031	0.442569	0.164583	0.101291	0.215653	0.232809	0.252945	0.244349	0.202546	0.177814
	1191	0.49085	0.160655	0.304251	0.201119	0.103355	-0.0285249	0.540999	0.200083	0.196707	0.233273	0.0939952	0.0831131	0.0351312	0.0875724	0.196766	0.0704707	0.193939	0.0883716	0.0334852	0.121457	0.0575059	0.101934	0.0441943	0.298929	0.198475	0.175096	0.243823	0.181784	0.228682	0.145263	-0.0109462	0.0909695	0.0456836	0.0332536	0.157331	0.105893	-0.0182379	0.164623	0.198097	0.671373	0.266225	0.0983407	0.134484	0.149704	0.201033	0.293537	0.198722	0.244147
	1194	0.39253	0.165963	-0.0328379	0.127549	0.0764537	0.162825	0.527268	0.287094	0.323871	0.249133	0.0535565	0.165626	0.0914975	0.15837	0.172926	0.121475	0.153136	0.0757896	0.0998231	0.128646	0.231069	0.152994	0.0718406	0.264738	0.197547	0.154055	0.289071	0.0924446	0.176228	0.113671	0.0713189	0.0972412	0.0783716	0.169702	0.034851	0.0961267	-0.0209276	0.245044	0.206631	0.555527	0.130538	0.0728133	0.229912	0.111512	0.136354	0.255215	0.169967	0.212617
	1197	0.340341	0.158904	0.140247	0.210604	0.0424016	0.138744	0.600183	0.212364	0.253109	0.348716	0.0965058	0.0907297	0.0426533	0.0870968	0.16017	0.00457912	0.0489153	0.113608	0.0367819	0.0929584	0.144287	0.118334	0.126603	0.322995	0.0557931	0.207918	0.159078	0.0761516	0.230604	0.0919954	0.111328	0.0772928	0.0373956	0.0680942	0.192117	0.0526747	0.124385	0.0977246	0.173354	0.557666	0.248222	0.081182	0.183443	0.14282	0.118721	0.226206	0.0559813	0.234394
	1200	0.297632	0.214246	1.11825	0.119259	0.0343653	0.0653743	0.535475	0.229622	0.277667	1.35903	0.151291	0.118369	0.0887262	0.144645	0.164393	0.162493	0.243871	0.0181892	0.084416	0.121457	0.168519	0.150036	0.119708	0.284989	0.121631	0.184734	0.279329	0.142772	0.307363	0.124708	0.164448	0.179604	0.0415064	0.039267	0.165744	0.0340189	0.0410024	0.23859	0.200675	0.514665	0.211306	0.0912364	0.115415	0.228793	0.127044	0.239692	0.131733	0.186164
	1203	0.288605	0.344388	0.854453	0.104832	0.499721	0.154942	0.438492	0.279789	0.353528	1.72595	0.145732	0.16603	0.234764	-0.0374437	0.193687	0.276751	0.498925	0.966196	0.201685	1.71301	0.265751	0.0525648	0.166183	0.322024	0.186077	0.530781	0.451283	0.250849	0.19147	0.0752791	0.129009	0.126106	0.0493303	0.103431	0.386516	0.0810969	0.0578626	0.17958	0.153768	0.516163	0.347974	0.116342	0.315805	0.38648	0.0731566	0.327978	0.156665	0.336464
	1206	0.268003	0.654578	0.781717	0.113679	0.738562	0.243384	0.60184	0.183388	0.276939	1.16841	0.0740897	1.44031	0.318299	1.42708	1.3557	0.744838	0.890288	1.01718	1.67814	0.988566	1.90967	1.67643	0.821804	0.769981	0.395591	1.33967	1.37321	0.643147	0.297819	0.797917	0.792449	1.34138	0.577045	0.539062	0.997702	1.41525	0.123007	1.28519	0.254398	0.626768	0.4686	0.119654	0.457788	1.41661	0.394998	0.69713	0.10242	0.357306
	1209	0.262061	0.609578	0.782365	1.21301	0.585804	0.307139	0.53224	0.188445	0.171421	1.12548	0.155057	1.1694	0.369865	1.40914	0.606098	0.709034	0.907094	0.58183	0.961879	0.756812	0.750091	1.31715	0.699816	0.751186	0.529985	1.02468	1.08176	0.500403	2.06717	0.812394	0.835605	0.545855	0.5305	0.649288	0.548879	1.82052	0.478384	0.575847	0.408688	0.712984	0.410248	0.56831	0.421455	0.471225	1.21642	0.795506	0.345287	0.209344
	1212	0.249342	0.497702	0.535247	0.786813	0.379108	0.240352	0.515747	0.25587	0.341977	0.936987	0.254046	1.18625	0.391838	0.715575	0.369015	0.476561	0.631915	0.528302	1.08473	0.667637	0.66808	0.781101	0.463132	0.707354	0.317288	0.730231	0.814853	0.372231	0.939555	0.601881	0.531269	0.614088	0.394245	0.260523	0.661246	1.41156	0.332546	0.599307	0.511036	1.04501	0.46909	0.57999	0.275865	0.694969	0.803947	0.660749	0.753517	0.193112
	1215	0.237078	0.357967	0.222527	0.603565	0.278859	0.174779	0.499886	0.23805	0.203888	0.673771	0.106459	0.62366	0.218285	0.594771	0.268287	0.366637	0.495052	0.331355	0.654881	0.419194	0.347307	0.593261	0.352679	0.441035	0.228444	0.718451	0.554397	0.197444	0.533312	0.456874	0.311146	0.40002	0.364739	0.298836	0.384251	1.06839	0.279735	0.1888	0.268887	0.929915	0.327029	0.373061	0.257398	0.466143	0.500303	0.620971	0.59142	0.263185
	1218	0.588413	0.294588	1.23861	0.999315	0.439176	0.287908	0.544234	0.224084	0.218352	0.957651	0.118294	1.10691	0.0897655	0.167814	0.151549	0.0983599	0.182874	0.202045	0.406821	0.183846	0.191086	0.977226	0.189254	0.438122	0.202188	0.889489	0.363252	0.0861989	0.253948	0.322504	0.15246	0.122932	0.106485	0.194252	0.321312	0.31789	0.0492029	0.196689	0.293998	0.698864	0.255087	0.267701	0.247262	0.112085	0.197576	0.270641	0.214733	0.167126
	1221	0.670518	0.228494	0.460009	0.818298	0.299154	0.235588	0.47416	0.267027	0.255918	0.737897	0.161871	0.933401	0.0629432	0.101229	0.0807316	0.0303327	0.19055	0.168154	0.486682	0.179139	0.167459	0.546935	0.0640174	0.319181	0.055329	0.250756	0.455802	0.144039	0.242963	0.233084	0.211274	0.0557575	0.0916987	0.109878	0.3112	0.115192	0.0947976	0.203041	0.101335	0.478189	0.24437	0.0448175	0.278871	0.30903	0.245116	0.295574	0.0659381	0.209812
	1224	0.628307	0.183626	0.338349	0.291906	0.246714	0.0431122	0.418211	0.154411	0.261018	1.0005	0.0958781	0.359214	0.0770472	0.118691	0.155859	0.0669531	0.105071	0.0454621	0.509624	0.0132822	0.0396347	0.0637237	0.0925256	0.133728	0.231162	0.173773	0.31149	0.0554233	0.215294	0.193093	0.000516966	0.086738	0.068227	0.115458	0.220189	0.105074	0.150364	0.195972	0.17888	0.562159	0.278414	0.132237	0.180437	0.12233	0.123658	0.361643	0.119625	0.310479
	1227	0.463326	0.179441	0.320374	0.172345	0.101516	0.143508	0.577141	0.163321	0.131669	0.462557	0.168148	0.1216	0.104166	0.164485	0.156475	0.126312	0.103135	0.163645	0.142344	0.11966	0.171094	0.134227	0.0971664	0.271465	0.217835	0.088033	0.190887	0.207491	0.326861	0.191973	0.139948	0.104042	0.092627	0.0848945	0.172459	0.118467	0.0965689	0.0834844	0.209578	0.65137	0.255087	0.0720306	0.186965	0.214533	0.125562	0.245028	0.158895	0.266859
	1230	0.384199	0.16611	0.207794	0.122527	-0.00915319	0.130341	0.508645	0.240217	0.1837	0.219471	0.172452	0.176474	0.0175631	0.0620936	0.0996455	0.146789	0.133426	0.111135	0.113414	0.0513659	0.0953686	0.113093	0.167111	0.26668	0.206763	0.08671	0.207143	0.149017	0.252987	0.0880763	0.077013	0.14341	0.0428988	0.103431	0.14552	0.0457738	0.0679	0.207343	0.206631	0.63126	0.226857	0.0887077	0.185848	0.308456	0.114842	0.265305	0.202546	0.200526
	1233	0.333172	0.243519	0.89374	0.154091	0.0721631	0.12731	0.488364	0.219589	0.317419	3.49137	0.0952505	0.148027	0.10763	0.05924	0.104572	0.0621793	0.127202	0.116154	0.171341	0.145848	0.0753771	0.177087	0.139531	0.249341	0.168109	0.105546	0.185957	0.126388	0.26919	0.103113	0.130058	0.106158	0.106882	0.152034	0.192684	0.0981736	0.123007	0.141162	0.228365	0.602272	0.273581	0.112971	0.103476	0.19347	0.114348	0.3663	0.123449	0.162517
	1236	0.297505	0.297063	1.30032	0.260342	0.502104	0.0629488	0.613283	0.225207	0.375901	2.33595	0.139455	0.151605	0.296623	0.114478	0.0801158	0.156839	0.634335	0.650994	0.201214	0.999264	0.416142	0.110134	0.112349	0.237759	0.210476	0.424441	0.406035	0.235823	0.279213	0.139745	0.106682	0.103513	0.0659064	0.146021	0.282562	0.0867696	0.162632	0.182449	0.186124	0.542905	0.292494	0.0372917	0.112409	0.151425	0.112867	0.259872	0.135636	0.19732
	1239	0.27238	0.708911	0.93488	1.09401	0.597586	0.194096	0.561279	0.199522	0.332612	1.91871	0.128875	3.09518	0.470523	1.73894	0.793654	0.911483	0.917191	0.765686	2.4084	1.23401	1.49629	1.18561	0.655595	0.580714	0.404807	1.51247	1.90949	0.499136	1.40539	0.685702	1.1837	0.73529	0.74506	0.89683	1.51011	0.669191	0.0724267	2.02999	0.206201	0.626019	0.302721	0.0858178	0.30567	0.837248	0.359238	0.405398	0.162161	0.354099
	1242	0.284538	0.73913	0.880861	1.11832	0.555021	0.404589	0.590319	0.302104	0.178601	1.8096	0.203027	2.03573	0.458844	1.64463	0.687384	0.577754	0.898449	0.598993	1.50335	0.882788	1.29069	1.72275	0.924964	0.88171	0.440676	1.47619	1.51828	0.404274	2.16062	1.49448	0.792449	0.950945	0.699973	0.955848	1.02416	2.43219	0.762186	0.781459	0.195518	1.03977	0.281847	0.594199	0.256195	0.904372	1.74147	0.790752	0.300441	0.346684
	1245	0.250583	0.5818	0.675531	1.43109	0.449596	0.421481	0.490022	0.250251	0.358627	1.23352	0.105203	1.13738	0.298702	1.0237	0.481442	0.606083	0.771199	0.549539	1.78929	0.956473	0.631278	1.06058	0.595264	0.757428	0.361048	0.813829	1.05694	0.289861	1.13221	0.521339	0.560863	0.654514	0.412677	0.604528	0.996651	1.94035	0.46605	0.407218	0.183607	1.10524	0.503625	0.962961	0.295534	0.727916	1.16691	0.963929	0.497985	0.194514
	1248	0.238474	0.448703	0.524962	0.511103	0.379585	0.222335	0.542656	0.274251	0.490785	0.89299	0.0485353	1.05804	0.154	0.737724	0.228524	0.486172	0.622786	0.445974	1.12073	0.685437	0.624917	0.738241	0.334248	0.582587	0.296602	0.739429	0.847424	0.256551	0.826065	0.488547	0.3564	0.458807	0.433364	0.407759	0.49492	1.34782	0.328479	0.393695	0.271834	0.967781	0.340689	0.626409	0.214451	0.486633	0.742725	0.634457	0.4161	0.194514
	1251	0.241863	0.358331	0.475483	0.384368	0.312434	0.220516	0.555755	0.22906	0.263203	0.871869	0.105203	0.765894	0.172558	0.708509	0.381858	0.377567	0.494568	0.181827	0.747391	0.537467	0.53397	0.632063	0.355	0.463645	0.162606	0.546089	0.583741	0.127656	0.63822	0.424161	0.286197	0.595726	0.401605	0.305717	0.431414	0.535969	0.205471	0.353126	0.258204	0.650621	0.350916	0.33164	0.182842	0.320996	0.717756	0.481557	0.367988	0.1537
	1254	0.337785	0.289663	0.944517	0.632339	0.61325	0.663851	0.612257	0.219107	0.279124	0.500149	0.146987	0.366427	0.156772	0.481102	0.155859	0.234037	0.343804	0.145972	0.272261	0.201732	0.24788	0.526392	0.234801	0.314326	0.245019	0.525489	0.408911	0.191198	0.355972	0.29523	0.132156	0.251464	0.204548	0.262693	0.335388	0.410058	0.167684	0.235721	0.297437	0.58965	0.211306	0.189071	0.259803	0.376809	0.26423	0.412771	0.302672	0.200994
	1257	0.594755	0.299092	0.536544	0.598623	0.782557	0.526121	0.538789	0.232431	0.232088	0.587455	0.220422	0.63647	0.0653681	0.0531251	0.278052	0.198234	0.112748	0.359137	0.412876	0.919074	0.171094	0.863355	0.276702	0.366341	0.0870877	0.11865	0.248753	0.17925	0.384602	0.257478	0.125413	0.0673185	0.325156	0.317806	0.180306	0.956688	0.155809	0.152534	0.260353	0.553281	0.333894	0.153971	0.281877	0.360254	0.390061	0.259872	0.152762	0.253899
	1260	0.55529	0.187058	0.212891	0.243205	0.162946	0.133893	0.537132	0.268712	0.22418	0.571595	0.184287	0.26141	0.0605678	0.0955898	0.0691193	0.0268152	0.222294	0.123208	0.105475	0.789504	0.17897	0.174128	0.0764151	0.264738	0.120703	0.142274	0.249985	0.0710827	0.244404	0.171418	0.0890006	0.0783506	0.2013	0.17274	0.167443	0.107121	0.0829233	0.112682	0.24967	0.632758	0.186929	0.0398203	0.144018	0.146836	0.0859231	0.215437	0.256791	0.174074
	1263	0.479219	0.159939	0.129313	0.192272	0.0981789	0.0899751	0.482919	0.24696	0.184428	0.600723	0.139455	0.146008	0.11347	0.0837676	0.143015	0.0835359	0.134394	0.0661896	0.133934	0.0548747	0.143757	0.137101	0.128923	0.178045	0.209547	0.200484	0.272404	0.0774188	0.168127	0.168058	0.0416495	0.121875	0.068227	0.0478841	0.144387	0.0973549	0.0688185	0.195972	0.184467	0.534668	0.218101	0.0711877	0.114814	0.0979068	0.146158	0.278111	0.172118	0.210279
	1266	0.369957	0.159505	0.0262778	0.100926	0.0943651	0.128522	0.452223	0.169421	0.154771	0.568926	0.0852977	0.188476	0.100059	0.0824087	0.0941912	0.115382	0.145874	7.27278e-06	0.164344	0.0632617	0.0612165	0.178271	0.131641	0.37501	0.192044	0.120855	0.309847	0.0930782	0.234381	0.0420066	0.131107	0.0893827	0.109203	0.0556334	0.0482801	0.0376448	0.0724267	0.166774	0.176792	0.582269	0.205422	0.103759	0.198303	0.201501	0.185374	0.329239	0.149496	0.207474
	1269	0.325642	0.18128	0.0295208	0.0362034	0.0451939	0.105654	0.502095	0.225207	0.165593	1.70795	0.173079	0.130371	0.0753151	0.132415	0.144247	0.0591014	0.22181	0.115644	0.138173	0.140456	0.0974889	0.197038	0.107708	0.388534	0.119775	0.117768	0.220642	0.0629362	0.161948	0.198612	0.0645009	0.0888538	0.0267869	0.0220327	0.096091	0.109928	0.0501214	0.181732	0.22112	0.551783	0.177682	0.125494	0.0283191	0.178143	0.124152	0.181093	0.151089	0.217226
	1272	0.308462	0.265626	1.33127	0.060594	0.153956	0.0774148	0.491679	0.162197	0.161327	2.19298	0.165009	0.121196	0.111738	0.0356636	0.163161	0.070031	0.187231	0.160081	0.164748	1.35648	0.1848	0.231022	0.111885	0.310026	0.219228	0.0810402	0.314366	0.0497208	0.190028	0.246921	0.0738662	0.0982991	0.0981302	0.0401349	0.130311	0.135544	0.0377878	0.161754	0.186984	0.554778	0.284228	0.0937651	0.19418	0.110446	0.0937522	0.238334	0.194819	0.220967
	1275	0.274263	0.417517	0.992791	0.275327	0.754634	0.138137	0.481815	0.280913	0.202535	1.71535	0.145732	0.148431	0.272226	0.195603	0.138177	0.354012	0.530599	0.480811	1.787	1.38198	2.0974	0.24049	0.195221	0.307113	0.284601	0.269151	0.896722	0.235823	0.272073	0.193653	0.0759641	0.183307	0.542037	0.310925	0.880885	0.0925009	0.124385	0.281311	0.202763	0.646878	0.253126	0.0878648	0.230513	0.843477	0.145664	0.317112	0.109668	0.259444
	1278	0.255596	0.630501	0.836385	0.711489	0.709209	0.209082	0.562936	0.225207	0.156956	1.36849	0.086553	1.65346	0.369519	1.65829	0.913383	0.927626	0.831227	0.849541	1.42207	1.36898	1.07298	1.61184	0.640413	0.667406	0.293817	1.31428	1.27373	0.493524	1.89361	0.60628	0.83096	0.645068	0.879989	0.995462	1.02642	0.895399	0.15535	0.992706	0.227076	0.533171	0.428251	0.156018	0.300946	0.714885	0.813751	0.556358	0.220229	0.476543
	1281	0.252249	0.616113	0.656258	1.10564	0.519539	0.327582	0.668127	0.273689	0.124489	1.19433	0.177473	2.33508	0.376694	1.08594	0.701987	0.598231	0.753909	0.507066	1.20294	1.07535	1.12554	1.3923	0.612766	0.859101	0.350439	1.1835	0.992911	0.338288	1.7081	0.659068	0.869919	0.717457	0.749702	0.741411	0.646038	1.43063	0.530276	0.373103	0.2633	0.455191	0.283738	0.429053	0.31048	0.82184	0.903398	0.782021	0.562107	0.266391
	1284	0.236612	0.468556	0.565546	0.575906	0.269393	0.33122	0.518509	0.240217	0.184428	1.03809	0.0349063	0.735024	0.311074	0.680176	0.270135	0.446473	0.474374	0.31921	0.900184	1.11514	0.710108	0.750583	0.442911	0.547424	0.309465	0.641027	0.826649	0.193099	0.887581	0.433599	0.479198	0.500215	0.634598	0.382404	0.572986	1.18009	0.299351	0.48262	0.570284	0.649873	0.424819	0.329954	0.267533	0.507696	1.03812	0.698488	0.903427	0.258976
	1287	0.252255	0.399376	0.423316	0.49006	0.402264	0.154942	0.452223	0.244712	0.27621	1.47974	0.140083	1.51359	0.22551	0.530632	0.337873	0.595656	0.478731	0.116154	0.86466	0.469773	0.504513	0.48759	0.267486	0.349488	0.256025	0.581494	0.639201	0.210659	0.529056	0.551892	0.362693	0.353851	0.374884	0.393997	0.416853	0.765043	0.149905	0.153968	0.357114	0.606765	0.35722	0.38727	0.243655	0.433688	0.520405	0.535402	0.517898	0.22885
	1290	0.563012	0.333144	1.63686	0.407084	0.807143	0.495457	0.549758	0.303228	0.220538	1.0535	0.145732	1.83539	0.210713	0.188061	0.189465	0.428132	0.29242	0.119208	0.533441	0.359202	0.214788	0.954908	0.19058	0.407815	0.181435	0.321187	0.350634	0.108194	0.267748	0.691861	0.197189	0.364354	0.163108	0.130956	0.230301	0.599715	0.10431	0.0415834	0.128596	0.586655	0.289622	0.668613	0.230513	0.245267	0.203008	0.135883	0.314301	0.198255
	1293	0.699357	0.275311	0.616971	0.532146	0.493591	0.262614	0.53437	0.137715	0.229903	0.526608	0.0815318	1.93192	0.0564109	0.117739	0.197998	0.0905082	0.287579	0.267209	0.64553	0.423388	0.160038	0.329676	0.202116	0.387078	0.170893	0.167662	0.340834	0.0528888	0.335443	0.139185	0.0447213	0.133436	0.227556	0.158543	0.23653	0.631412	0.023683	0.133274	0.218542	0.534668	0.193794	0.676982	0.185848	0.265265	0.194191	0.346799	0.194262	0.1871
	1296	0.607609	0.177162	0.315185	0.371614	0.323808	0.118301	0.52348	0.297127	0.333236	0.369837	0.0747173	0.339942	0.109709	0.0366148	0.219375	0.00501881	0.253	0.195936	0.242793	0.0299706	0.128536	0.171761	0.0953101	0.345188	0.120703	0.163252	0.255678	0.10566	0.161467	0.173097	0.154033	0.0961833	0.0253945	0.0565013	0.0685047	0.105074	0.051499	0.223018	0.183607	0.440323	0.17432	0.125494	0.208438	0.217975	0.106025	0.322545	0.105765	0.216291
	1299	0.487742	0.15888	0.203254	0.0672097	0.120381	0.150178	0.497676	0.112592	0.179329	0.299992	0.0903189	0.168857	0.0722469	0.124398	0.13633	0.0503703	0.1651	0.103063	0.105004	0.0697658	0.133231	0.113093	0.154249	0.289774	0.177789	0.0893559	0.33919	0.0170443	0.248249	0.144224	0.161301	0.233102	0.117027	0.0426767	0.135408	0.0932611	0.0337204	0.13686	0.198956	0.574781	0.212287	0.0652875	0.156558	0.183799	0.114842	0.216796	0.122891	0.185697
	1302	0.384541	0.168969	0.232256	0.101484	0.136045	0.154942	0.569486	0.262532	0.26466	0.189276	0.250908	0.137987	0.0272132	0.14845	0.0538123	0.142832	0.107976	0.135354	0.0881836	0.057271	0.196386	0.174128	0.131177	0.392834	0.200796	0.23066	0.308673	0.0484535	0.208634	0.138065	0.17636	0.0904406	0.0341467	0.0758434	0.0982752	0.1087	0.122548	0.220867	0.16353	0.565154	0.294456	0.22375	0.120225	0.179291	0.0212445	0.285484	0.104093	0.165256
	1305	0.344724	0.167189	0.261814	0.136954	0.0371576	0.100197	0.5032	0.210117	0.270383	0.895125	0.161871	0.154028	0.0660609	0.0550275	0.146094	0.134541	0.18239	0.136881	0.092355	0.0614645	0.124296	0.199912	0.10678	0.37071	0.17275	0.149708	0.178621	0.0145098	0.187213	0.151422	0.112376	0.0117046	0.0714759	0.0788811	0.156198	0.107531	0.138031	0.19382	0.172064	0.486426	0.0799622	0.0615548	0.251986	0.118396	0.103063	0.187108	0.115165	0.19545
	1308	0.297806	0.295554	1.5732	0.0893686	0.395181	0.126097	0.537685	0.235803	0.253837	3.42831	0.160616	0.531107	0.0949122	0.0337612	0.116184	0.110169	0.167037	0.169172	0.106349	0.755614	0.167459	0.203463	0.0718406	0.429939	0.200332	0.100255	0.246288	0.0334278	0.322124	0.157501	0.0457702	0.142881	0.0488662	0.122339	0.17076	0.057938	0.118481	0.1888	0.184037	0.47006	0.231691	0.136391	0.154239	0.0905306	0.0511504	0.304306	0.168852	0.261782
	1311	0.29788	0.58581	1.13113	0.211083	0.930547	0.154336	0.50754	0.226331	0.339064	1.36696	0.0641369	2.44604	0.44474	0.573573	0.249285	0.904448	0.853358	1.08234	2.19438	1.22991	1.83395	0.29975	0.16479	0.318695	0.365158	0.833485	1.26968	0.27918	0.331667	1.22342	0.675345	0.771031	1.01399	1.32781	1.15901	0.332511	0.113429	0.971397	0.185326	0.562908	0.318273	0.210806	0.278871	0.568017	0.206393	0.303724	0.232416	0.296585
	1314	0.294223	0.716987	0.793299	0.744169	0.647711	0.495457	0.604523	0.211803	0.245096	1.4882	0.138827	1.73441	0.400448	1.96832	1.04719	0.772728	0.78178	0.946487	1.26181	1.04976	1.05087	1.80146	0.76976	0.768524	0.468324	0.931068	1.47708	0.490355	2.68076	0.822952	0.86475	0.796722	0.966583	0.772842	0.979743	2.08697	0.334842	0.654117	0.338818	0.701859	0.438479	1.3652	0.313486	1.06435	0.952912	0.389196	0.317647	0.232991
	1317	0.248796	0.589055	0.642081	1.33369	0.442037	0.480991	0.556308	0.352833	0.29286	1.25045	0.14071	1.54769	0.339925	1.24594	0.510825	0.616573	0.795196	0.553539	0.845552	0.734818	0.847928	1.50558	0.473275	0.938025	0.511619	0.732436	0.926476	0.238991	1.09115	0.859583	0.56918	0.685494	0.629028	0.510235	1.06008	1.88427	0.674277	0.31686	0.424037	0.805083	0.285699	0.871809	0.285399	0.635714	0.81227	0.751751	0.553823	0.398655
	1320	0.257074	0.439248	0.454171	0.630665	0.359699	0.210294	0.46477	0.275375	0.250195	1.02803	0.160078	0.990295	0.233081	0.962821	0.557802	0.476561	0.681363	0.340955	0.804848	1.13123	0.590234	0.543976	0.404723	0.616778	0.214122	0.529017	0.636736	0.190565	1.07398	0.92125	0.43859	0.499686	0.385493	0.250232	0.755008	0.772353	0.335301	0.363781	0.288473	0.842201	0.352807	0.437	0.246661	0.436556	0.391048	0.598754	0.474168	0.320232
	1323	0.250123	0.335407	0.404692	0.319087	0.311481	0.222941	0.617149	0.251936	0.132397	0.860736	0.0311404	1.02595	0.153011	0.678274	0.199845	0.390632	0.382186	0.230845	0.681524	0.589159	0.630217	0.427738	0.151465	0.530571	0.29521	0.405604	0.487963	0.221974	0.509488	0.5163	0.383447	0.417852	0.369845	0.324687	0.543782	0.382045	0.207308	0.139728	0.227506	0.932054	0.310007	0.456266	0.182241	0.163883	0.271072	0.535402	0.349668	0.231188
	1326	0.341541	0.314166	1.06293	0.329608	0.677541	0.902064	0.508645	0.286532	0.274025	1.11381	0.158195	1.04759	0.0577965	0.4207	0.119175	0.220533	0.317386	0.216663	0.305901	0.392493	0.296798	0.531042	0.156105	0.39866	0.257882	0.175978	0.382795	0.127656	0.371694	0.434159	0.224236	0.298766	0.26714	0.214896	0.326408	0.302042	0.077019	0.231521	0.206631	0.58152	0.268187	0.289435	0.204917	0.393283	0.255413	0.356889	0.277262	0.269664
	1329	0.650711	0.319941	0.596401	0.284733	0.784873	0.618808	0.531135	0.31888	0.222723	1.63384	0.123315	0.689786	0.0475031	0.0984434	0.191312	0.222229	0.21026	0.771722	0.477801	0.548165	0.277337	0.500524	0.144105	0.294144	0.221548	0.139628	0.548705	0.117608	0.33359	0.193653	0.260648	0.199553	0.426005	0.509801	0.44719	0.350757	0.0587811	0.311225	0.282087	0.588901	0.13348	0.675718	0.284196	0.57654	0.483164	0.227565	0.140574	0.168529
	1332	0.551968	0.201894	0.132464	0.139744	0.230573	0.200679	0.509197	0.192298	0.213357	1.12761	0.0977611	0.228982	0.163997	0.124398	0.181547	0.128887	0.147327	0.281828	0.155463	0.405587	0.127476	0.319109	0.114603	0.24407	0.112415	0.133958	0.380389	0.104393	0.167166	0.185255	0.121217	0.149153	0.172789	0.187371	0.233699	0.0981736	0.0833825	0.132659	0.22241	0.559164	0.125635	0.0929222	0.188769	0.236743	0.181918	0.236296	0.137866	0.257573
	1335	0.478037	0.171408	0.0668619	0.111448	0.0872822	0.125491	0.571696	0.186759	0.234274	0.342844	0.168775	0.158817	0.085658	0.13853	0.125949	0.113184	0.226581	0.113172	0.0956517	0.0780672	0.135882	0.253339	0.117387	0.337004	0.200796	0.167662	0.261371	0.045376	0.191951	0.225805	0.132681	0.0778217	0.0631879	0.0121136	0.155632	0.0213868	0.0213869	0.184498	0.128166	0.47744	0.24437	0.0882863	0.285399	0.171341	0.0173652	0.280051	0.169967	0.167126
	1338	0.386006	0.161028	0.0288722	0.12978	0.0981789	0.186213	0.517956	0.241903	0.325328	0.493744	0.132013	0.174454	0.0849652	0.0875724	0.125949	0.000684669	0.178102	0.138917	0.0503051	0.132754	0.122706	0.253931	0.15836	0.356285	0.251914	0.142274	0.14605	0.111996	0.123294	0.238603	0.125413	0.116132	0.105556	0.101261	0.182005	0.0575287	0.0328019	0.107662	0.239478	0.530283	0.234142	0.115078	0.108286	0.151999	0.164779	0.290917	0.193147	0.208409
	1341	0.341681	0.22461	0.142749	0.108738	0.168667	0.10626	0.602866	0.260284	0.25519	2.76966	0.121432	0.142834	0.0980299	0.125757	0.183307	0.152882	0.178102	0.124735	0.0470084	0.0858551	0.0648513	0.137693	0.0801278	0.256554	0.232554	0.117768	0.246288	0.161599	0.167166	0.209729	0.153509	0.15021	0.118419	0.119363	0.24098	0.0652483	0.142623	0.134708	0.162302	0.630512	0.211796	0.0774492	0.171504	0.262396	0.119215	0.34612	0.119068	0.257106
	1344	0.321794	0.278002	0.88466	0.110411	0.140744	0.136925	0.481815	0.180578	0.232817	4.1697	0.2397	0.0899219	0.0942194	0.143694	0.138705	0.138058	0.169457	0.34801	0.114288	0.413888	0.212667	0.19112	0.0736306	0.21078	0.206763	0.249433	0.2565	0.0164107	0.137094	0.130867	0.117621	0.165474	0.0728683	0.178319	0.247775	0.142854	0.129371	0.221584	0.170775	0.632009	0.246821	0.14181	0.196585	0.101841	0.182412	0.166929	0.174348	0.193579
	1347	0.289369	0.469087	1.21156	0.141338	0.655339	0.124278	0.471398	0.31888	0.267573	1.5184	0.152546	1.25514	0.394609	0.574524	0.0953349	0.464752	0.565662	1.09951	0.854837	1.6994	1.77609	0.216988	0.180901	0.307113	0.172286	0.411337	1.73466	0.137069	0.247288	0.537975	0.661335	0.219501	0.950471	0.622196	1.259	0.119286	0.166765	0.142597	0.130744	0.606016	0.239046	0.120918	0.252588	0.477535	0.230374	0.364263	0.199758	0.291909
	1350	0.268159	0.717997	0.656258	0.167403	0.693613	0.471375	0.498228	0.302666	0.330427	2.02249	0.110852	2.37311	0.451965	1.72861	0.793038	0.902752	1.01277	1.03638	1.30339	1.15263	1.16136	2.20825	0.844345	0.917843	0.489475	1.21323	1.55455	0.455145	2.29031	1.02235	1.03228	1.19758	1.10609	0.949772	1.35786	0.596498	0.208686	1.11154	0.317882	0.608262	0.376694	0.593356	0.294332	0.981822	0.917646	0.407435	0.3237	0.327179
	1353	0.265207	0.668132	0.686465	1.0198	0.500674	0.429883	0.511407	0.176164	0.407016	1.73868	0.17559	1.79252	0.346111	1.07323	0.758201	0.771848	0.8351	0.588375	1.43472	1.32678	1.07821	1.24318	0.582402	0.793076	0.62115	0.626096	1.11439	0.413688	1.47686	0.684583	0.756486	0.57472	0.781461	0.487421	0.788742	1.60408	0.647838	0.593673	0.488872	0.686242	0.385451	1.10138	0.274662	0.834953	1.77187	0.650659	0.743002	0.290506
	1356	0.242711	0.519799	0.578426	0.742495	0.583897	0.366735	0.469741	0.311575	0.378087	1.6179	0.14878	1.19225	0.197995	1.0699	0.458834	0.560292	0.613173	0.506556	1.07868	0.684924	0.712228	0.970717	0.406049	0.584529	0.455859	0.600771	0.775297	0.585307	0.899047	0.644112	0.52033	0.750025	0.607413	0.530879	0.755008	1.23003	0.349406	0.476985	0.240706	0.827332	0.377185	0.832555	0.226991	0.536135	0.77263	0.52667	0.646222	0.271535
	1359	0.261913	0.411857	0.404044	0.409874	0.382922	0.257244	0.453327	0.337261	0.461232	1.44428	0.0890636	0.804381	0.213484	0.700491	0.288433	0.52499	0.386543	0.190918	0.759098	0.609441	0.639683	0.571535	0.193365	0.443393	0.309	0.430551	0.714145	0.198711	0.609178	0.624596	0.47193	0.520693	0.453189	0.40218	0.543782	0.699602	0.256052	0.496143	0.198097	0.767216	0.43995	0.288171	0.185247	0.320422	0.482176	0.532103	0.443182	0.248355
	1362	0.213155	0.28478	0.12607	0.227742	0.393274	0.16577	0.418764	0.198478	0.324599	0.812546	0.0878083	0.446517	0.13376	0.44713	0.232219	0.42072	0.513794	0.260082	0.424583	0.630238	0.282638	0.238123	0.201188	0.368769	0.239914	0.484351	0.444358	0.21256	0.246807	0.309147	0.198762	0.248895	0.335764	0.313094	0.380853	0.419415	0.185856	0.421459	0.166109	0.692125	0.23071	0.166494	0.2586	0.35173	0.31854	0.240371	0.292157	0.210747
	1365	0.261467	0.263	0.181387	0.13528	0.290164	0.166983	0.469741	0.268712	0.278396	1.84719	0.15694	0.271047	0.189433	0.205998	0.262745	0.223548	0.232322	0.0782624	0.130234	0.607644	0.200021	0.147668	0.197078	0.38368	0.236731	0.323392	0.309847	0.0422079	0.150482	0.38193	0.207603	0.267257	0.179684	0.170136	0.309015	0.224495	0.0852194	0.233672	0.151619	0.611899	0.261882	0.140545	0.27827	0.27887	0.278407	0.248423	0.261729	0.298455
	1368	0.584507	0.335299	1.84154	0.289196	0.7972	0.745104	0.48071	0.210117	0.266117	1.48553	0.202399	0.713039	0.109363	0.128135	0.245063	0.513621	0.200647	0.219718	0.153109	0.634945	0.141637	0.424779	0.0635533	0.389991	0.140461	0.140069	0.657101	0.159155	0.210557	0.381371	0.211274	0.137138	0.15482	0.196422	0.441527	0.882416	0.165387	0.182449	0.0974674	0.62388	0.162131	0.179017	0.167896	0.535561	0.33575	0.297611	0.29606	0.274741
	1371	0.589601	0.264519	0.487714	0.0489566	0.378155	0.197041	0.568381	0.216859	0.25238	0.911519	0.204282	0.829596	0.0464639	0.203144	0.139321	0.399803	0.215516	0.338919	0.212449	0.882788	0.269992	0.229331	0.116923	0.326393	0.262059	0.163252	0.520183	0.240168	0.280175	0.123108	0.0603802	0.159127	0.127636	0.188672	0.421302	0.570474	0.166765	0.142597	0.0753031	0.528036	0.293475	0.317009	0.260404	1.0051	0.282357	0.268603	0.182632	0.192644
	1374	0.561001	0.187158	0.321671	0.172345	0.125625	0.0683194	0.505331	0.259241	0.227822	0.653183	0.199261	0.148835	0.109363	0.110198	0.125949	0.185608	0.251063	0.133317	0.141873	0.330703	0.214788	0.227556	0.104061	0.327364	0.21326	0.170686	0.280503	0.115074	0.259166	0.129747	0.0707944	0.141823	0.11338	0.11459	0.247775	0.0547215	0.0797087	0.190235	0.257774	0.501294	0.2726	0.113814	0.175111	0.196338	0.199058	0.107651	0.22915	0.278014
	1377	0.46534	0.153244	0.0990141	0.161823	0.0938883	0.163431	0.430837	0.268151	0.102012	0.414367	0.160616	0.139603	0.07774	0.0654228	0.0959507	0.0669531	0.167037	0.0389166	0.116172	0.089364	0.119071	0.161194	0.0129016	0.288318	0.185612	0.154055	0.204737	0.026458	0.18481	0.136945	0.109305	0.168043	0.0129956	0.167099	0.133709	0.0327908	0.0191563	0.167491	0.174213	0.507178	0.183076	0.0465032	0.233519	0.194043	0.120202	0.153443	0.192589	0.247887
	1380	0.358989	0.163793	0.1055	0.107622	0.079246	0.167589	0.462087	0.159388	0.216271	0.168079	0.169403	0.0650526	0.0921409	0.111149	0.193687	0.0870535	0.246776	0.17579	0.112001	0.0964672	0.119601	0.101934	0.172216	0.34713	0.1939	0.00619897	0.182319	0.138336	0.200052	0.233084	0.129534	0.110314	0.124851	0.100393	0.18427	0.100571	0.0510398	0.328231	0.174213	0.507926	0.281847	0.0807605	0.023595	0.105857	0.17162	0.200594	0.195377	0.281287
	1383	0.338924	0.19089	0.0398058	0.113679	0.114728	0.151391	0.342061	0.195107	0.280581	0.896727	0.181239	0.115541	0.161226	0.17488	0.091728	0.114063	0.121393	0.155572	0.0900002	0.185044	0.172684	0.20938	0.135354	0.35143	0.178717	0.0840641	0.229973	0.17228	0.188175	0.134786	0.111328	0.108802	0.183795	0.102563	0.0814484	0.168001	0.054648	0.155403	0.152479	0.568898	0.234633	0.0882863	0.189971	0.168472	0.168164	0.293537	0.167179	0.241809
	1386	0.301104	0.296712	1.26178	0.198967	0.128894	0.0719576	0.366129	0.240779	0.220538	2.81679	0.0747173	0.17607	0.0646753	0.105985	0.0440474	0.116702	0.193939	0.114626	0.0993521	1.27381	0.207367	0.0720083	0.115531	0.335063	0.215979	0.185112	0.289482	0.201246	0.245846	0.203091	0.0895251	0.123461	0.0990585	0.118061	0.195515	0.0981736	0.120252	0.252113	0.211727	0.470808	0.2726	0.106709	0.167896	0.173554	0.127537	0.235617	0.161046	0.176412
	1389	0.27014	0.480483	0.85575	0.138628	0.761241	0.15373	0.613835	0.172792	0.389638	2.02088	0.155057	0.262622	0.216899	0.217345	0.23952	1.12781	0.594016	1.61216	0.135818	1.49735	1.90278	0.231022	0.276237	0.334092	0.24177	0.336937	1.47591	0.436951	0.22724	0.359695	0.919893	0.74005	0.252884	0.725044	1.10052	0.187885	0.0783966	0.257133	0.271834	0.694371	0.282337	0.0372917	0.225789	0.578835	0.210343	0.245707	0.163276	0.2038
	1392	0.249558	0.77767	0.862144	0.212199	0.559312	0.234375	0.504226	0.239655	0.307221	2.73466	0.100272	2.8668	0.419699	2.2405	0.915846	1.14088	0.795196	0.826268	1.99254	1.26431	0.831647	1.58014	0.800191	1.19574	0.556705	1.1091	1.8072	0.546928	2.17874	2.10267	0.958927	0.858079	1.04025	1.03377	1.20108	1.27389	0.19773	1.10017	0.244144	0.632009	0.361143	0.841706	0.339082	1.10017	0.64285	0.511826	0.211945	0.370332
	1395	0.232716	0.602042	0.466402	0.474597	0.594317	0.486448	0.53658	0.215174	0.323871	1.63857	0.224816	1.46956	0.433753	1.23697	0.708761	0.831207	0.850453	0.914123	0.850195	0.810301	0.942585	1.20556	0.728788	0.752157	0.549809	0.685188	1.0553	0.268499	1.19276	0.644592	0.808558	0.543286	0.714229	0.58686	0.572986	1.9176	0.815063	0.559455	0.303822	0.713733	0.310497	0.897758	0.328346	0.505401	1.43239	0.597396	0.228035	0.313752
	1398	0.493284	0.472221	1.15559	0.436417	0.95847	1.11507	0.545339	0.226331	0.145405	2.58903	0.046742	1.7272	0.292516	0.5023	0.225533	0.334791	0.496988	0.755067	0.467104	0.511365	0.262116	1.64701	0.323176	0.520515	0.388629	0.383303	0.561323	0.123944	0.395518	0.639073	0.262746	0.341232	0.324228	0.253208	0.728068	0.972946	0.25966	0.230087	0.26416	0.761975	0.292984	0.389317	0.239532	0.597604	0.483164	0.549566	0.337003	0.365255
	1401	0.694154	0.349949	0.266354	0.274769	0.94519	0.388391	0.530582	0.217983	0.262474	0.582194	0.131385	0.655684	0.0924873	0.123447	0.196766	0.19258	0.124297	1.17478	1.08009	0.296214	0.24894	1.46154	0.273917	0.252254	0.178717	0.927099	0.939974	0.104393	0.339769	0.221966	0.250309	0.201139	0.286965	0.432743	0.628078	1.18658	0.165387	0.214412	0.254398	0.56141	0.265245	0.254696	0.188167	0.552117	0.387169	0.250461	0.205334	0.235797
	1404	0.60809	0.202292	0.285627	0.233799	0.0745468	0.0797536	0.447251	0.251375	0.258104	0.502741	0.166892	0.343577	0.0708612	0.0885237	0.147942	0.0490512	0.117105	0.280809	0.595541	0.0507668	0.155343	0.190529	0.172216	0.240186	0.222012	0.345252	0.224691	0.0836645	0.210076	0.235803	0.103011	0.0945965	0.0977324	0.0995251	0.18872	1.17073	0.0478252	0.12057	0.168688	0.568149	0.226367	0.145181	0.244857	0.19978	0.146652	0.237655	0.247949	0.18062
	1407	0.46148	0.159857	0.124124	0.104832	0.0518	0.133893	0.453327	0.25306	0.326056	0.395305	0.105831	0.156452	0.123071	0.147499	0.0898806	0.0630586	0.173745	0.151499	0.122295	0.0103724	0.211607	0.161194	0.119708	0.327364	0.23209	0.155818	0.218998	0.145306	0.1419	0.123108	0.0827071	0.147112	0.148323	0.0879323	0.0606575	0.152152	0.0391655	0.208061	0.195088	0.464818	0.21614	0.0757634	0.14522	0.12233	0.17945	0.114345	0.177694	0.245082
	1410	0.368224	0.162334	0.0816871	0.119259	0.185216	0.0713512	0.493336	0.243589	0.229175	0.618184	0.141338	0.0398371	0.0942194	0.161631	0.17231	0.125433	0.166068	0.138408	0.0451918	0.0703649	0.123766	0.140652	0.0874869	0.306627	0.224731	0.119091	0.216123	0.0691818	0.193873	0.186374	0.216444	0.101397	0.088052	0.125377	0.10952	0.07905	0.14715	0.17958	0.191711	0.617889	0.131519	0.0895506	0.133882	0.120691	0.124575	0.226886	0.214733	0.159244
	1413	0.320864	0.228895	0.199363	0.0677677	0.0617432	0.126097	0.499333	0.20514	0.297855	3.13978	0.240955	0.131178	0.0584893	0.196078	0.114953	0.138938	0.201131	0.0954261	0.0605989	0.13515	0.101199	0.306766	0.122028	0.31384	0.169501	0.298004	0.150099	0.157888	0.168127	0.241962	0.133205	0.0510726	0.12074	0.133994	0.251092	0.105484	0.0159417	0.212261	0.230084	0.315598	0.240937	0.173177	0.0963469	0.219696	0.205899	0.234259	0.230186	0.220032
	1416	0.309893	0.360858	1.72377	0.136396	0.0863288	0.120726	0.517404	0.264217	0.240101	2.5965	0.109597	0.151605	0.0767008	0.146547	0.199229	0.0944655	0.353832	1.29194	0.192333	1.60133	0.86898	0.199405	0.0216529	0.276805	0.151997	1.23289	0.294764	0.106927	0.166204	0.20637	0.149838	0.17439	0.139173	0.165859	0.539333	0.0319721	0.0377878	0.183883	0.24881	0.764221	0.191832	0.138498	0.280675	0.273788	0.165272	0.216117	0.079798	0.303999
	1419	0.315618	0.794636	1.20831	0.233799	0.925848	0.178417	0.457668	0.278746	0.396922	2.16599	0.060371	3.2122	0.120349	2.07587	1.18337	1.44666	1.03296	1.26918	2.47615	1.49136	2.12314	1.30599	0.843881	0.7507	0.423637	1.7518	2.20093	0.408076	0.4041	0.656269	1.17328	1.10154	0.981302	1.55769	1.71851	0.852357	0.229154	1.33498	0.233031	0.565154	0.444293	0.201594	0.212647	1.41374	0.678116	0.651338	0.0388555	0.358241
	1422	0.255711	0.881559	0.878915	0.424222	0.850185	0.591695	0.599078	0.240217	0.321685	1.82446	0.0554395	1.94116	0.274651	2.06215	0.811952	0.961169	1.30669	1.5318	1.91638	1.02365	1.31281	2.6967	1.11	0.860488	0.539201	1.43284	1.60179	0.526834	2.0128	2.38148	0.933454	0.821884	1.11895	0.82969	1.45445	3.55551	1.25927	0.967811	0.261642	1.00715	0.419495	0.509308	0.321217	0.79168	2.14266	0.924152	0.280528	0.242744
	1425	0.255108	0.669341	0.855102	0.8831	0.569732	0.349844	0.551968	0.255308	0.301497	1.70689	0.143221	1.22029	0.299741	1.49597	0.697765	1.00043	0.895129	0.712158	1.3048	1.01356	1.22337	1.24901	0.603617	0.686132	0.469717	1.19925	1.30307	0.428171	1.09163	0.982356	0.825715	0.715341	0.678292	0.530507	1.22697	1.71695	0.417306	0.706775	0.226216	1.55311	0.452068	1.05074	0.245458	0.730785	1.30995	0.761841	0.775103	0.249691
	1428	0.221054	0.551871	0.54303	0.905817	0.523353	0.297523	0.572801	0.244712	0.297127	1.18373	0.0666475	1.50643	0.298356	1.19729	0.478451	0.606962	0.719814	0.461102	0.710522	0.907778	0.919943	1.3852	0.490778	0.602352	0.328361	0.993625	0.909398	0.39486	0.791256	1.23726	0.512014	0.568448	0.704084	0.626908	0.742711	1.15003	0.226858	0.627788	0.273983	1.23595	0.531855	0.469632	0.238329	0.486059	0.926886	0.668122	0.543308	0.312817
	1431	0.236944	0.401763	0.392461	0.302986	0.311481	0.299949	0.562384	0.314947	0.310863	0.751622	0.181239	0.963463	0.186316	0.541911	0.401476	0.425933	0.57237	0.225754	0.677824	0.454282	0.563428	0.773493	0.496281	0.48771	0.197547	0.870653	0.606981	0.243969	0.449414	0.595723	0.510965	0.5485	0.479844	0.347501	0.680338	1.07973	0.106147	0.290531	0.233031	0.732987	0.334384	0.307376	0.315204	0.438851	0.596298	0.520655	0.457042	0.304935
	1434	0.695088	0.408412	1.21739	0.401505	0.654385	0.662119	0.639639	0.254746	0.326056	1.171	0.197378	0.931381	0.141282	0.225838	0.291512	0.260608	0.412477	0.586339	0.6423	0.329505	0.672775	1.00478	0.612302	0.383194	0.213725	0.209178	0.34412	0.423102	0.289237	1.2295	1.0068	0.295064	0.424612	0.368145	0.389347	0.330054	0.109821	0.612831	0.210437	0.629763	0.292984	0.522734	0.130962	0.944777	0.970052	0.231542	0.231859	0.210279
	1437	0.594772	0.248752	0.38857	0.273095	0.116158	0.233769	0.491126	0.283722	0.164865	0.614524	0.262116	0.636066	0.106938	0.135676	0.173542	0.120596	0.157908	0.718194	0.396998	0.280125	0.235764	0.145978	0.183221	0.257039	0.163998	0.189522	0.273989	0.0704491	0.37602	0.210849	0.288744	0.00958887	0.17186	0.133994	0.221888	0.178586	0.147609	0.310508	0.268887	0.682498	0.114007	0.167758	0.175713	1.03132	0.348446	0.20331	0.280528	0.1871
	1440	0.556594	0.180352	0.405341	0.18175	0.0925263	0.116482	0.55686	0.197354	0.177872	0.301517	0.146359	0.239369	0.0914975	0.0781283	0.111258	0.120596	0.187715	0.0490258	0.0858289	0.262324	0.220013	0.233389	0.180503	0.235817	0.175932	0.126525	0.230795	0.136526	0.175748	0.167498	0.214346	0.0961833	0.184259	0.138271	0.126994	0.139988	0.11297	0.168209	0.187414	0.475301	0.290112	0.0389775	0.152436	0.166751	0.166754	0.189825	0.195934	0.337867
	1443	0.425419	0.165156	0.0121938	0.185098	0.139791	0.145933	0.560727	0.268712	0.125842	0.240135	0.137662	0.125581	0.0791257	0.155992	0.19008	0.115382	0.160812	0.109608	0.0848869	0.122056	0.0953686	0.124252	0.120172	0.277291	0.209547	0.0967896	0.261371	0.233922	0.166204	0.210849	0.0660743	0.0274216	0.166291	0.11242	0.238715	0.0603943	0.0865315	0.114116	0.110668	0.60976	0.18938	0.133441	0.179836	0.110446	0.138329	0.293537	0.161046	0.287767
	1446	0.37592	0.161603	0.131815	0.166287	0.096272	0.135712	0.385384	0.262532	0.216271	0.289393	0.210469	0.181667	0.0687828	0.0739158	0.114337	0.153762	0.145874	0.0530258	0.132992	0.15355	0.17897	0.14826	0.094846	0.32785	0.231162	0.00141115	0.14605	0.133358	0.222915	0.15862	0.111852	0.0673185	0.11338	0.145587	0.226418	0.0806875	0.00774126	0.135425	0.168258	0.644631	0.250184	0.137234	0.238329	0.182159	0.165272	0.224169	0.0266684	0.290506
	1449	0.312214	0.201852	0.55906	0.127549	0.115205	0.115875	0.481262	0.238612	0.306596	1.38336	0.0199324	0.139603	0.0973371	0.16068	0.157091	0.110609	0.0796213	0.0555713	0.152167	0.0810626	0.160568	0.132452	0.101741	0.2956	0.211404	0.0442496	0.235724	0.181784	0.165243	0.16086	0.134254	0.210585	0.0889802	0.156808	0.191551	0.133087	0.0929607	0.291965	0.253108	0.752348	0.179643	0.116764	0.224586	0.121265	0.21521	0.178377	0.0858517	0.297052
	1452	0.3023	0.398916	1.29069	0.211083	0.12794	0.256637	0.490022	0.304913	0.331883	2.23797	0.208586	0.153624	0.16365	0.0904261	0.179084	0.227065	0.516698	1.27827	0.394643	1.58233	1.71241	0.201096	0.0976305	0.321122	0.195757	0.248551	0.643661	0.174815	0.265894	0.703538	1.08068	0.0799374	0.299363	0.226117	0.847151	0.128643	0.109821	0.173843	0.109378	0.698864	0.28619	0.0974978	0.158963	0.255512	0.132898	0.291499	0.160488	0.284026
	1455	0.284613	0.816785	0.957396	0.376636	0.795769	0.307139	0.536027	0.246398	0.302954	1.62004	0.171196	2.56023	0.426528	2.55386	1.53411	1.277	0.820646	1.49645	2.22849	1.48665	1.49318	1.5197	1.02255	0.590354	0.491795	1.4845	2.48745	0.614182	2.80853	1.55223	1.48443	1.18239	1.19586	1.29334	1.37186	0.569246	0.397756	1.76752	0.238619	0.717476	0.497811	0.184496	0.233519	1.17926	0.997418	0.44178	0.218078	0.325308
	1458	0.290936	0.789995	0.972221	0.841015	0.599017	0.530972	0.497676	0.341676	0.248738	1.75401	0.127619	1.44187	0.508331	1.65496	0.485753	1.07241	1.19334	0.829831	1.33609	1.19242	1.29804	1.33769	0.995836	0.807987	0.668158	1.1091	1.47831	0.485377	1.78534	1.16448	0.822568	0.724787	1.00756	0.956282	1.1972	2.86144	0.829167	0.817008	0.57716	0.634255	0.409268	0.897336	0.223384	1.02444	1.55435	0.594097	0.344172	0.360111
	1461	0.267497	0.660344	0.86409	0.696584	0.565441	0.281325	0.484498	0.202893	0.342706	1.20119	0.154429	1.0428	0.383227	1.20959	0.651931	0.757904	0.85239	1.19449	1.63885	0.697932	1.01142	1.38638	0.635838	0.837878	0.356871	0.886403	0.979471	0.542584	1.09307	1.97541	0.876213	0.483969	0.741414	0.612277	1.25391	1.07044	0.470642	0.609245	0.542594	0.747855	0.436517	1.06874	0.210242	0.53843	1.18504	0.736907	0.558204	0.35597
	1464	0.257337	0.492717	0.499296	0.901353	0.600923	0.619327	0.53658	0.261408	0.258832	1.0201	0.16752	1.28163	0.242336	0.922735	0.344646	0.501435	0.477278	0.2763	0.875425	0.518468	0.659675	0.63908	0.449806	0.451646	0.288778	0.890812	0.710506	0.412421	0.882844	2.14761	0.497404	0.486614	0.617557	0.464174	0.554461	0.588369	0.194516	0.388061	0.296577	1.15572	0.382999	0.61804	0.296737	0.476962	0.57669	0.558977	0.48524	0.276611
	1467	0.768953	0.451563	0.821652	0.584753	0.844464	0.867242	0.45822	0.347856	0.290675	0.246464	0.203027	1.0937	0.126881	0.425388	0.305499	0.28768	0.193455	2.10504	1.20806	0.418595	0.634382	1.18324	0.367861	0.378894	0.195757	0.465137	1.17795	0.209392	0.670626	0.434159	0.183178	0.242094	0.526389	0.740109	0.625247	1.51186	0.18907	0.48764	0.285526	0.608262	0.38398	1.00059	0.272257	1.02444	0.707458	0.246386	0.157222	0.295182
	1470	0.641665	0.217608	0.209092	0.335666	0.441083	0.167589	0.470846	0.110344	0.181515	0.338651	0.145104	0.411261	0.151625	0.154089	0.250517	0.103573	0.152168	0.905032	0.383004	0.261126	0.231599	0.275065	0.120636	0.362041	0.227979	0.126084	0.259317	0.116341	0.199091	0.165819	0.169093	0.212172	0.121204	0.147756	0.243245	0.098583	0.144001	0.23439	0.197237	0.767216	0.235123	0.159811	0.242452	0.381891	0.231362	0.302365	0.127352	0.263185
	1473	0.536863	0.172447	0.101609	0.170192	0.0731166	0.209082	0.463744	0.234679	0.227093	0.247531	0.0965058	0.149239	0.16365	0.0814575	0.16017	0.178196	0.100299	0.0893897	0.167103	0.134551	0.128536	0.190529	0.110028	0.320151	0.162142	0.205713	0.291947	0.124578	0.173825	0.231964	0.14257	0.1119	0.126707	0.0724338	0.194949	0.143673	-0.00229614	0.283462	0.0100384	0.626768	0.253126	0.0974978	0.109489	0.143967	0.151519	0.406077	0.17379	0.327179
	1476	0.434861	0.170809	0.102257	0.131933	0.102878	0.148965	0.573353	0.139321	0.209715	0.28192	0.206076	0.112772	0.0770472	0.061618	0.162545	0.126752	0.1512	0.135863	0.0872417	0.179139	0.154813	0.147668	0.0801278	0.290745	0.190187	0.189963	0.24711	-0.066593	0.265413	0.168058	0.147215	0.0778217	0.088052	0.0629487	0.213474	0.0746054	0.0961097	0.13686	0.229225	0.580023	0.209835	0.0845535	0.154239	0.205435	0.214222	0.294895	0.163834	0.269197
	1479	0.355354	0.16742	0.00895074	0.0677677	0.0825831	0.182662	0.505883	0.272565	0.289218	0.209406	0.115246	0.0802857	0.157464	0.120117	0.0965665	0.127568	0.19055	0.0686623	0.125995	0.00977338	0.0722724	0.164153	0.11878	0.228119	0.163998	0.193869	0.221405	0.0906342	0.204858	0.190853	0.172764	0.113487	0.125315	0.0586091	0.276413	0.0697514	0.0428393	0.24361	0.143085	0.65351	0.243879	0.0531861	0.0301229	0.198059	0.150108	0.253177	0.257348	0.232056
	1482	0.342876	0.225321	1.32414	0.226068	0.195636	0.148965	0.527821	0.280351	0.23136	0.941181	0.165637	0.14318	0.135146	0.135201	0.245063	0.0826565	0.291936	0.560084	0.131108	0.0584691	0.213728	0.182328	0.0607688	0.297958	0.166252	0.203508	0.285022	0.113897	0.115673	0.245241	0.111328	0.161243	0.101843	0.0349274	0.0887292	0.057938	0.119793	0.107662	0.16482	0.453694	0.1753	0.181967	0.120225	0.243054	0.0902961	0.153443	0.172118	0.221435
	1485	0.279038	0.681995	0.911716	0.201677	0.943828	0.214539	0.457115	0.253622	0.299312	1.80693	0.216028	1.47793	0.182208	1.62004	1.31049	1.02354	1.11892	1.42831	2.44668	1.68931	2.29459	0.218172	1.05935	0.464616	0.199403	1.5899	2.63047	0.519321	0.654903	1.81441	1.75183	0.557416	1.13877	1.02559	1.32243	0.193207	0.0719675	0.562324	0.185695	0.754594	0.501734	0.164387	0.345095	0.701772	0.281369	0.284126	0.221902	0.26412
	1488	0.302096	0.889527	0.797191	0.324587	0.647711	0.504465	0.533897	0.312699	0.406287	2.56257	0.14071	2.55827	0.410049	1.99285	1.00742	1.10815	1.23705	1.27478	2.19626	1.2406	1.72771	2.23352	1.00963	0.983313	0.673197	1.46	2.30687	0.627398	2.31317	2.39532	1.35017	0.957292	1.1521	1.14009	1.43148	2.85209	0.615955	0.699604	0.297866	0.622382	0.501243	0.972594	0.361157	1.22933	1.36532	0.58197	0.208122	0.286364
	1491	0.269773	0.734981	0.815166	0.912991	0.571094	0.441317	0.62867	0.406934	0.331155	1.3129	0.130758	1.34412	0.582909	1.54788	0.749668	1.10206	1.04686	0.966196	1.22723	0.839398	1.36695	1.51141	0.825981	0.744944	0.486292	1.3025	1.2607	0.393593	1.09163	1.28557	1.16339	0.864955	0.860629	0.935576	0.889865	2.1568	0.641016	0.792114	0.703331	1.5345	0.687997	1.06916	0.329548	0.655056	1.40644	1.01176	0.30546	0.380084
	1494	0.270979	0.649372	0.476131	0.69491	0.440606	0.275261	0.548101	0.324418	0.327513	1.03337	0.178728	1.60095	0.483934	1.39501	0.663544	0.728255	0.685236	0.493465	1.37908	0.651034	1.05458	0.862763	0.642269	0.609565	0.451285	0.956834	0.860042	0.514885	1.1031	2.7586	0.758584	0.746851	0.763957	0.64284	0.934278	0.847853	0.3704	0.447788	0.554935	2.36136	0.758537	0.730084	0.269938	0.414346	1.17424	0.609523	0.647895	0.365656
	1497	0.280573	0.457208	0.292669	0.559805	0.460016	0.243991	0.499333	0.363428	0.297127	0.765424	0.252791	0.883316	0.29697	0.957182	0.288433	0.613935	0.52721	0.385392	1.1539	0.436482	0.696477	0.778227	0.420369	0.607207	0.307608	0.461168	0.615961	0.457045	0.770796	2.84858	0.522878	0.459789	0.671396	0.491327	0.619665	0.600943	0.282031	0.274856	0.20878	1.37704	0.424819	0.37848	0.245458	0.54179	0.577678	0.395987	0.380096	0.248355
	1500	0.249037	0.323355	0.992791	0.371614	0.301538	0.210901	0.594107	0.399709	0.219081	0.735228	0.125198	0.651299	0.177062	0.585803	0.230987	0.261047	0.422989	0.233318	0.491392	0.297412	0.46347	0.320292	0.229298	0.389505	0.172286	0.468224	0.406857	0.255918	0.234861	1.30444	0.337144	0.3302	0.419573	0.254076	0.35901	0.409239	0.163091	0.173126	0.105572	0.842201	0.172849	0.290699	0.122545	0.296491	0.360225	0.385218	0.323143	0.355034
	1503	0.728155	0.548987	1.0166	0.642303	1.27393	0.889417	0.716342	0.386305	0.267573	1.215	0.224188	1.00351	0.10283	0.408402	0.336641	0.951998	0.276997	2.06315	1.22165	0.202331	0.784243	1.92767	0.400546	0.317724	0.188397	0.317282	1.30102	0.317559	0.462321	1.49392	0.451102	0.289774	0.644278	1.26278	0.639323	2.49307	0.197271	0.31686	0.277421	0.741223	0.439459	0.802452	0.27827	0.617519	1.21395	0.530745	0.174348	0.217694
	1506	0.608014	0.222436	0.337793	0.497314	0.481741	0.136925	0.50754	0.278184	0.219809	0.491609	0.152546	0.28426	0.0787792	0.113051	0.255443	0.159415	0.194423	0.871214	0.221801	0.120259	0.221073	0.236347	0.146426	0.304269	0.153854	0.183411	0.163539	0.128923	0.214813	0.20693	0.233601	0.142352	0.142819	0.247195	0.246076	0.140398	0.054648	0.197406	0.132402	0.607513	0.265245	0.175706	0.227592	0.623256	0.23383	0.306343	0.114049	0.277079
	1509	0.560085	0.178761	0.181387	0.296928	0.125625	0.117694	0.569486	0.244712	0.309406	0.486347	0.236024	0.222173	0.0495321	0.123447	0.0721983	0.123234	0.1651	0.504084	0.0638284	0.136348	0.108015	0.370169	0.0676638	0.171318	0.259274	0.149267	0.230384	0.0868326	0.179592	0.15974	0.0884761	0.101397	0.141891	0.121471	0.0926933	0.0884071	0.0505806	0.115551	0.155426	0.555527	0.163112	0.113392	0.235924	0.249283	0.123658	0.304306	0.132848	0.252964
	1512	0.44655	0.170361	0.0430488	0.060594	0.274569	0.222335	0.502648	0.277622	0.340521	0.330644	0.189936	0.109944	0.0990197	0.10218	0.154012	0.138498	0.15362	0.0904079	0.0330142	0.208236	0.118541	0.25689	0.0856306	0.339848	0.158893	0.137486	0.102445	0.152819	0.143342	0.136945	0.216968	0.087267	-0.013725	0.0767113	0.216872	0.113613	0.071049	0.17456	0.195518	0.546542	0.172358	0.15644	0.227592	0.115528	0.120202	0.22349	0.208122	0.313284
	1515	0.367375	0.177774	0.124773	0.254842	0.149734	0.159793	0.469741	0.185635	0.27184	0.299458	0.170658	0.129159	0.130296	0.17488	0.0782684	0.11846	0.174713	0.0586259	0.156809	0.174945	0.107485	0.232797	0.0354429	0.311968	0.212796	0.0923798	0.206733	0.08113	0.17767	0.254199	0.173289	0.112429	0.124387	0.00610021	0.0887292	0.141216	0.0596995	0.208778	0.181458	0.603021	0.213197	0.0749205	0.181038	0.206009	0.076119	0.395987	0.158895	0.308141
	1518	0.322675	0.218262	0.575183	0.126991	0.189915	0.103835	0.537685	0.243027	0.185157	1.59144	0.11955	0.0907297	0.138907	0.0489126	0.121638	0.0687119	0.125265	0.168663	0.186278	0.20293	0.109605	0.181737	0.117851	0.166463	0.274921	0.189963	0.1778	0.040307	0.185772	0.137505	0.138899	0.11719	0.0995226	0.118061	0.0207747	0.0944892	-0.00137768	0.183166	0.181888	0.649124	0.192323	0.0757634	0.059928	0.218549	0.201033	0.0449774	0.202546	0.300726
	1521	0.318275	0.468382	1.72701	0.202793	0.618426	0.180236	0.414976	0.249689	0.213357	1.8234	0.0939952	0.137987	0.185276	0.244658	0.0336667	0.326939	0.555081	1.8278	0.300721	0.860794	2.25407	0.225189	0.214514	0.233945	0.190651	0.127407	1.02554	0.435683	0.218658	2.42475	0.374606	0.063616	0.561862	0.537389	0.400026	0.110338	0.152595	0.231521	0.209148	0.655756	0.30027	0.102134	0.191775	0.19183	0.146652	0.303724	0.264517	0.226979
	1524	0.261062	0.898667	0.715466	0.535494	0.790593	0.336677	0.515747	0.27706	0.484334	1.35369	0.158823	3.18976	0.429992	2.86381	1.39177	1.57103	1.12183	1.23034	2.05188	1.51635	1.4348	1.49501	1.19519	1.01896	0.560418	1.67564	2.95777	0.718548	2.51674	2.48202	1.77424	1.21443	1.47308	1.46773	2.07583	1.6118	0.223709	1.53199	0.23647	0.683995	0.52408	0.243016	0.319413	1.46275	0.750554	0.682287	0.32147	0.26412
	1527	0.269893	0.812887	1.04551	1.27718	0.854884	0.517719	0.506435	0.234679	0.254566	1.37436	0.146987	1.952	0.433753	1.91872	0.705066	0.875679	1.20731	1.16365	1.68608	1.01706	1.41163	1.94238	1.11232	1.02812	0.658942	1.45426	1.23664	0.527467	1.83353	1.81937	1.14414	0.935757	1.08858	1.03892	1.43933	1.73485	1.09388	0.522472	0.551558	1.01453	0.547897	0.929547	0.365967	0.889619	1.90214	0.758445	0.823772	0.348555
	1530	0.265237	0.671104	0.822949	0.715395	0.595748	0.320392	0.444016	0.216859	0.303683	1.12655	0.163126	1.28642	0.369519	1.41533	0.652547	0.917136	0.7842	0.793977	1.14737	0.891089	0.979918	1.27251	0.562115	0.701598	0.301177	1.00849	1.22279	0.47714	1.11264	2.15873	0.945366	0.626707	0.879525	0.807744	0.916319	1.65485	0.513875	0.432113	0.50594	2.17491	0.665651	0.837973	0.333156	0.599898	1.4417	0.771252	0.843128	0.313284
	1533	0.753759	0.586795	1.13178	0.786255	1.6092	1.05244	0.625356	0.267027	0.300769	0.782885	0.196751	1.11412	0.134453	0.439112	0.458834	0.558533	0.628111	1.847	0.86466	0.448377	0.550251	1.92826	0.41069	0.386593	0.226587	0.550877	1.51541	0.458946	0.471384	0.674665	0.235699	0.282974	0.934823	1.13575	0.589894	3.12625	0.178115	0.64838	0.23518	0.741223	0.512381	1.49272	0.303952	0.853148	1.29429	0.703242	0.299884	0.361514
	1536	0.574627	0.271821	0.342889	0.501698	0.743261	0.209082	0.503752	0.270318	0.289947	0.376776	0.254046	0.802765	0.213484	0.188061	0.263976	0.0695913	0.19636	0.468229	0.409579	0.598145	0.343067	0.287999	0.180503	0.390962	0.198011	0.201303	0.372231	0.371598	0.301115	0.193653	0.188348	0.114545	0.212836	0.262693	0.303919	0.564392	0.10208	0.0756984	0.168258	0.679503	0.350426	0.785293	0.299743	0.536135	0.465531	0.296932	0.214175	0.242276
	1539	0.493856	0.164207	0.130518	0.159113	0.0849667	0.170015	0.538237	0.117648	0.268302	0.328052	0.19424	0.245369	0.0901119	0.122971	0.118559	0.120156	0.213649	0.111135	0.0886546	0.164248	0.0964288	0.261624	0.141785	0.282076	0.316824	0.121296	0.173339	0.133992	0.150963	0.189733	0.170142	0.0924808	0.129028	0.102997	0.176423	0.114432	0.0496621	0.134708	0.0974674	0.620884	0.234142	0.118811	0.187566	0.27092	0.120696	0.307022	0.197607	0.22885
	1542	0.410838	0.165574	0.0790927	0.107064	0.108122	0.101409	0.504778	0.198478	0.221266	0.276659	0.208586	0.172435	0.153357	0.170124	0.126565	0.0569029	0.101268	0.126772	0.011081	0.270026	0.0785576	0.18292	0.211796	0.233459	0.23209	0.183411	0.16929	0.218172	0.125216	0.0608824	0.159728	0.195321	0.160324	0.0758434	0.252791	0.0806875	0.103851	0.14188	0.203622	0.571144	0.256068	0.126758	0.306872	0.195191	0.127044	0.168287	0.095251	0.341073
	1545	0.357738	0.171244	0.124773	0.100926	0.0981789	0.226579	0.543682	0.19005	0.283391	0.287792	0.1781	0.160029	0.144746	0.0743235	0.143631	0.0307724	0.117589	0.149536	0.156809	0.197539	0.123236	0.241081	0.122956	0.288804	0.23209	0.161551	0.18314	0.110095	0.204378	0.269716	0.214871	0.0883249	0.0930911	0.09004	0.19325	0.057938	0.0209276	0.155403	0.201044	0.714481	0.203531	0.0477676	0.123747	0.213467	0.145171	0.239013	0.112934	0.158309
	1548	0.325781	0.241678	1.52947	0.0483987	0.178133	0.256637	0.519061	0.280351	0.185157	1.73975	0.133896	0.0654565	0.0237986	0.131464	0.102109	0.0612999	0.139166	0.136881	0.124582	0.173148	0.0338796	0.345569	0.0515534	0.291231	0.189325	0.153236	0.181908	0.138336	0.181446	0.280273	0.185726	0.138649	0.0452195	0.142611	0.14552	0.0896352	0.0177787	0.173126	0.175932	0.660249	0.348464	0.0925007	0.200708	0.227646	0.143196	0.137241	0.201988	0.246952
	1551	0.300983	0.825954	1.36472	0.227184	1.09938	0.17244	0.573826	0.313261	0.284848	2.48632	0.191191	1.66909	0.137175	1.48137	1.09848	1.38303	1.77302	1.54293	2.52048	2.26458	2.70214	0.320292	0.560325	0.559492	0.195757	0.985309	2.12675	0.968736	2.09622	4.08942	0.373557	0.72796	1.1899	1.14481	1.36854	0.542051	0.149446	1.32433	0.212586	0.721113	0.528423	0.206652	0.277669	0.48778	0.283768	0.227565	0.189881	0.244147
	1554	0.269585	1.03645	0.880861	0.60747	0.870956	0.410047	0.701033	0.316632	0.324599	1.27424	0.227326	2.65319	0.198341	2.54767	1.01112	1.53522	1.67647	1.55456	1.37538	1.57514	1.66932	2.37445	1.31214	1.16343	0.545632	1.86992	2.21643	0.628031	2.43428	2.18761	1.9766	1.0454	1.26263	1.31101	1.46796	4.317	1.29207	0.937999	0.210008	0.817705	0.460334	1.04827	0.480463	1.76206	2.75834	0.754371	0.355244	0.310946
	1557	0.2948	0.861179	0.788203	1.06746	0.619856	0.559211	0.822084	0.455977	0.349886	1.19006	0.269648	2.07981	0.305581	1.78949	0.860248	1.1623	1.27211	1.14998	1.46224	1.34518	1.49106	1.6547	1.09164	0.888437	0.646014	1.14148	1.37438	0.778289	1.67665	1.92159	0.886627	0.97777	1.06233	0.945929	1.04665	2.00574	0.892016	0.722347	0.809486	1.69131	1.09422	1.01775	0.450658	0.886751	1.80664	0.9909	0.66056	0.465454
	1560	0.26117	0.712347	0.770135	0.936823	0.439653	0.320392	0.618806	0.323295	0.209715	1.43261	0.313852	1.85339	0.380505	1.4974	0.65677	1.04798	0.961866	0.606557	1.47395	1.01475	1.23496	1.10107	0.750003	0.744944	0.30668	0.937179	1.09685	0.519954	1.66615	1.96326	0.814252	0.764684	0.914534	0.763791	0.918503	1.94275	0.465132	0.420024	0.357544	1.98986	0.73374	0.802452	0.23893	0.738161	0.927873	0.787454	0.730815	0.332256
	1563	0.490754	0.607643	2.3846	1.06746	1.1448	0.903883	0.794149	0.259722	0.303683	1.99282	0.222305	1.67833	0.352297	0.528254	0.448453	0.401122	0.560337	0.44852	1.43607	0.874487	0.477176	1.89419	0.449806	0.412115	0.28553	0.634034	0.881287	0.403641	0.657306	1.52279	0.561388	0.396317	1.05218	0.453387	0.707278	1.07085	0.356754	0.349643	0.24881	0.874184	0.456481	0.80787	0.186364	0.805367	0.908336	0.44178	0.56824	0.392576
	1566	0.704344	0.536991	0.47678	1.44385	1.10414	0.67953	0.754693	0.304351	0.17652	1.30024	0.254674	1.56448	0.128613	0.194651	0.35318	0.785856	0.619467	1.47071	1.52764	1.24231	0.4509	1.02829	1.21687	0.393805	0.13635	0.919665	0.750825	0.448265	0.630599	0.224206	0.478673	0.290303	1.08447	1.03334	0.883717	0.728843	0.362658	0.305488	0.380138	0.753097	0.603376	1.68796	0.36717	0.642598	1.39713	0.410831	0.152204	0.223238
	1569	0.544881	0.199874	0.259219	0.324587	0.0702562	0.234982	0.448356	0.310452	0.277667	0.474681	0.132013	0.25339	0.123763	0.0828843	0.106331	0.100558	0.180453	0.120735	0.267552	0.238532	0.129597	0.230514	0.211332	0.424668	0.116062	0.179884	0.172107	0.152186	0.149521	0.20365	0.271587	0.0888538	0.0783716	0.0521617	0.181439	0.205371	0.0756413	0.161754	0.183607	0.635004	0.283248	0.467946	0.121428	0.239038	0.182906	0.24105	0.182632	0.283559
	1572	0.452799	0.157654	0.169156	0.0633041	0.0636501	0.191064	0.492231	0.321047	0.281205	0.202544	0.201144	0.0430106	0.0763544	0.122495	0.0660403	0.0259358	0.0536871	0.0343348	0.075535	0.20584	0.0538711	0.145386	0.120636	0.324451	0.216907	0.0731655	0.156613	0.176716	0.182407	0.197492	0.203932	0.127693	0.129028	0.0474502	0.147219	0.090454	0.0469068	0.169643	0.126017	0.646129	0.193303	0.0318731	0.178032	0.14913	0.155468	0.253856	0.168294	0.227914
	1575	0.355195	0.171056	0.692302	0.10818	0.0910961	0.105654	0.529478	0.21405	0.242286	0.402167	0.110224	0.107175	0.0577965	0.124398	0.134482	0.117581	0.188683	0.0616077	0.0283719	0.0566719	0.0943085	0.259849	0.0704483	0.354343	0.162142	0.149708	0.185546	0.12141	0.127139	0.132546	0.110803	0.116132	0.031826	0.090474	0.232566	0.147298	0.0601588	0.148948	0.14947	0.759729	0.24437	0.0816034	0.121943	0.222565	0.123658	0.302365	0.147265	0.2038
	1578	0.309105	0.258016	2.29259	0.0555724	0.121811	0.230131	0.582665	0.245836	0.2119	1.73022	0.170658	0.134814	0.134799	0.16068	0.129556	-0.00107411	0.229002	0.00655277	0.127879	0.188039	0.0937784	0.196446	0.0400838	0.226246	0.1819	0.103341	0.212484	0.194276	0.171903	0.214208	0.120168	0.063087	0.123458	0.149926	0.053943	0.118057	0.152595	0.279876	0.0765925	0.752348	0.187909	0.0531861	0.152436	0.0824987	0.143689	0.319828	0.130618	0.19732
	1581	0.305733	0.363337	1.76621	0.116469	0.52812	0.346292	0.554651	0.235241	0.315234	2.57744	0.238445	0.131986	0.0866478	0.126708	0.14671	0.169905	0.626659	0.535866	0.184865	1.72431	0.236824	0.26864	0.167575	0.316268	0.217835	0.240676	0.351456	0.228853	0.152885	0.287472	0.122266	0.131849	0.238629	0.0620808	0.246076	0.117648	0.138031	0.148231	0.201044	0.769463	0.16066	0.0611333	0.31048	0.146262	0.128525	0.276074	0.164949	0.321167
	1584	0.292132	0.976693	1.45867	0.335108	0.995383	0.339622	0.584243	0.269194	0.420752	1.73068	0.221677	3.49511	0.218285	3.10868	1.37092	1.99018	1.82634	1.33333	2.27525	2.06432	2.11156	1.02068	1.64914	0.445821	0.413957	1.62625	2.25352	0.723617	2.77091	2.36813	1.49949	1.60426	1.72219	1.55682	1.81235	1.21173	0.241947	1.79948	0.200675	0.787219	0.535288	0.535257	0.321217	1.15139	1.35848	0.437026	0.239585	0.331855
	1587	0.26939	0.957786	1.29458	1.22792	0.761717	0.597672	0.555203	0.236365	0.20753	1.43048	0.147614	1.61578	0.342004	1.96594	0.802187	1.20156	1.20392	1.30707	1.55199	1.56444	1.76973	2.30335	1.24956	1.29298	0.43703	1.4932	1.92745	0.78019	2.00799	1.68548	1.21906	0.984041	1.52367	1.14009	1.58535	3.33942	1.23598	0.908801	0.643223	0.736731	0.62285	1.08759	0.509667	1.36883	1.97514	0.947727	0.409409	0.324373
	1590	0.274482	0.826096	1.06099	1.32094	0.631162	0.533311	0.554098	0.300418	0.333236	1.38442	0.256557	1.94716	0.298009	1.76585	0.694686	1.24691	1.23373	0.774777	1.98695	1.58293	1.36067	1.37463	1.25274	0.727606	0.397381	1.52822	1.27578	0.601057	1.50549	1.99325	0.952634	1.01812	1.13599	1.05956	0.894962	2.22259	0.877911	0.749393	0.618051	0.746358	0.950685	0.725508	0.285399	0.800777	1.62248	0.822477	0.752959	0.377279
	1593	0.258945	0.617245	1.61693	0.476271	0.492638	0.345686	0.479605	0.312699	0.380272	1.52419	0.264627	1.01834	0.411435	1.02132	0.489448	0.902312	0.730396	0.566193	1.35385	1.57873	0.909417	0.839262	0.858666	0.690501	0.47933	0.893458	0.968907	0.421834	1.11738	1.20447	0.814776	0.798838	0.93111	0.715621	0.746594	1.53057	0.475169	0.505363	0.305541	1.02865	0.597562	0.723401	0.172105	0.501385	1.00482	0.7827	0.842571	0.332723
	1596	0.306337	0.593798	1.12983	0.414258	1.17933	1.20351	0.533344	0.312137	0.292132	3.15991	0.183032	1.19063	0.25644	1.22325	0.471062	0.627942	0.63724	0.232809	1.20106	0.94047	0.615451	1.28545	0.569076	0.517602	0.327897	0.685188	0.510793	0.381011	0.877557	1.25893	0.551498	0.350677	1.13002	0.502052	0.682604	0.883177	0.241029	0.40937	0.15033	1.11561	0.388813	0.504732	0.300344	0.388693	0.643344	0.537439	0.435456	0.300259
	1599	0.693543	0.647946	0.499296	0.617992	0.870003	0.751081	0.553625	0.371214	0.339064	1.76674	0.114618	2.48413	0.117231	0.310291	0.648852	1.97976	0.539728	2.02322	1.2931	1.39268	0.93471	1.90831	1.51608	0.479527	0.167181	2.08336	1.59205	0.932891	0.739283	0.303068	0.358497	0.35642	0.647925	1.32174	1.04098	1.66824	0.583153	0.451373	0.259064	0.77909	0.545445	1.2841	0.270539	0.856017	1.11747	0.406756	0.119625	0.288702
	1602	0.58222	0.219168	0.182684	0.207257	0.0362041	0.257244	0.447803	0.229622	0.155499	1.30871	0.156312	0.444555	0.095605	0.156467	0.141168	0.124114	0.21026	0.192954	0.178339	0.334811	0.221073	0.263906	0.211332	0.326879	0.171822	0.409573	0.194936	0.168569	0.271593	0.200291	0.176885	0.0778217	0.122132	0.105972	0.157816	0.143263	0.170373	0.26205	0.077452	0.724108	0.193303	0.292325	0.280074	0.464996	0.178956	0.189825	0.158337	0.299323
	1605	0.467905	0.171938	0.0900263	0.18733	0.128894	0.182662	0.359027	0.299856	0.315234	0.466751	0.153174	0.148835	0.166719	0.200359	0.0641929	0.122794	0.15694	0.0742624	0.0484213	0.108962	0.126416	0.216397	0.0884151	0.316753	0.303497	0.126525	0.178621	0.111996	0.249142	0.213088	0.168044	0.0122335	0.0502586	0.0414368	0.206194	0.0437269	0.00865971	0.148948	0.156715	0.680252	0.243879	0.0916578	0.154755	0.244201	0.13981	0.424996	0.151646	0.254367
	1608	0.387546	0.161029	0.0996627	0.196735	0.0447172	0.186819	0.514642	0.268712	0.246553	0.279862	0.165637	0.0534546	0.146478	0.0696353	0.208994	0.073046	0.165584	0.0480076	0.107762	0.164847	0.081208	0.255706	0.113741	0.291231	0.234411	0.0460135	0.176626	0.122044	0.0818252	0.151422	0.0994149	0.152855	0.108275	0.113288	0.165744	0.114782	0.0833825	0.23439	0.0838373	0.720365	0.268677	0.0665519	0.180437	0.116101	0.0589795	0.254536	0.223575	0.343879
	1611	0.332768	0.196974	0.0314666	0.0489566	0.0981789	0.140563	0.559622	0.287656	0.201078	2.03621	0.120805	0.0759004	0.148854	0.0497958	0.130787	0.114943	0.0959425	0.050044	0.0970646	0.138145	0.130127	0.275657	0.0501611	0.211751	0.065871	0.0976716	0.168468	0.108828	0.182888	0.15862	0.0520637	0.196908	0.0755868	0.110746	0.143821	0.0936705	0.128452	0.114116	0.12307	0.671373	0.362544	0.0937651	0.197186	0.19347	0.144183	0.301686	0.17379	0.300726
	1614	0.307832	0.333846	1.34535	0.0987741	0.196998	0.16577	0.530582	0.297127	0.189527	3.2081	0.150035	0.14243	0.155732	0.0974922	0.149701	0.0891891	0.708749	0.0404439	0.116643	1.03315	0.148528	0.275065	0.14689	0.297473	0.161677	0.336496	0.174161	0.355848	0.231978	0.143104	0.200336	0.0342978	0.0530434	0.132692	0.169061	0.132678	0.148068	0.148231	0.0663392	0.749353	0.27211	-0.00659859	0.266331	0.310751	0.166754	0.310418	0.211387	0.307206
	1617	0.314494	0.840576	1.07906	0.1026	0.980195	0.281325	0.599078	0.280351	0.29286	2.43126	0.157567	3.85171	0.41381	1.01663	0.840103	2.166	1.35952	1.96213	2.8443	2.08683	1.82342	0.37076	1.1763	0.908203	0.229372	2.46267	2.08192	0.896413	0.472757	2.20152	1.00261	0.610914	1.57386	1.27053	1.69885	0.173674	0.157187	0.208061	0.165249	0.745609	0.549858	0.382634	0.493004	0.986329	0.270084	0.435765	0.258463	0.409276
	1620	0.30108	1.0309	1.05005	0.591369	0.888936	0.510529	0.508092	0.268151	0.280581	1.96743	0.165009	2.19481	0.610078	2.22073	1.19384	1.52825	1.68609	1.36111	2.1561	1.43376	1.51363	2.89392	1.51011	1.33397	0.623471	2.08512	1.94699	0.759461	2.54729	1.55999	1.48751	0.975125	1.22212	1.28473	1.24663	3.17982	1.57266	0.985637	1.18984	0.74347	0.517285	1.23305	0.450658	1.12689	1.98735	0.864195	0.818196	0.554499
	1623	0.275914	0.800422	0.787554	0.814472	0.583421	0.571858	0.55252	0.328351	0.156228	1.4564	0.0809938	1.96002	0.514171	1.57051	0.67023	1.14873	1.24189	0.70554	1.55246	1.17162	1.13031	1.49205	0.961759	0.765126	0.416741	1.53566	1.38747	0.533713	1.60134	1.12176	0.899589	0.878027	0.961941	1.09961	0.936543	1.69099	0.616873	0.844054	0.637268	1.22771	0.883086	1.02148	0.497814	0.824135	1.59356	0.757766	1.25908	0.364787
	1626	0.499799	0.607236	0.750213	0.918491	1.33638	1.20767	0.650056	0.381248	0.35717	1.21553	0.259067	2.0209	0.28153	0.641041	0.427692	0.510166	0.556049	0.352519	1.60803	0.860194	0.627567	2.0363	0.547396	0.60478	0.273065	1.16422	0.696656	0.384813	0.685456	0.74297	0.468783	0.332845	0.691685	0.46374	0.68317	0.849082	0.416847	0.571544	0.284236	1.10887	0.604847	0.423213	0.416644	0.614077	1.11302	0.743602	0.847509	0.468193
	1629	0.769728	0.578915	0.30944	1.36796	0.934361	0.484022	0.525611	0.31607	0.284848	0.457754	0.254046	1.78571	0.12891	0.19139	0.362329	1.01833	0.283291	1.68387	1.43654	1.40278	0.619692	2.01398	1.67221	0.484867	0.310857	1.41533	1.20771	0.418123	0.485184	0.238043	0.317365	0.439388	0.808182	0.759947	0.678073	1.02616	0.447812	0.220149	0.451788	0.735233	0.611152	1.53281	0.251986	0.873064	1.26142	0.390554	0.178809	0.377746
	1632	0.5845	0.183627	0.102257	0.208373	0.194206	0.0484828	0.610047	0.288779	0.130212	0.291985	0.14071	0.193323	0.113124	0.117739	0.140552	0.0861741	0.140134	0.137899	0.0166652	0.132155	0.18056	0.171761	0.12521	0.27632	0.235339	0.0941437	0.176626	0.0478199	0.159545	0.20469	0.145717	0.171746	0.0705477	0.0986572	0.225852	0.147708	0.138949	0.0571554	0.16482	0.750102	0.273581	0.0899721	0.417847	0.173554	0.168164	0.226206	0.206449	0.283091
	1635	0.480294	0.170261	0.14664	0.12978	0.0385878	0.0574916	0.549206	0.201769	0.29567	0.207271	0.194868	0.148431	0.129257	0.0762259	0.135098	0.0586617	0.168489	0.148517	0.0558893	0.191035	0.0428152	0.169986	0.120636	0.275834	0.169501	0.0910568	0.188422	0.169203	0.139497	0.213648	0.149838	0.0704921	0.110595	0.0788811	0.183704	0.119286	0.0852194	0.150383	0.0680583	0.693623	0.220062	0.0205544	0.239532	0.273788	0.162804	0.197877	0.166622	0.306738
	1638	0.373323	0.154409	0.158222	0.203351	0.0116186	0.130341	0.48726	0.204578	0.162783	0.232739	0.157567	0.129563	0.0908047	0.0870968	0.114337	0.107531	0.119525	0.133317	0.0124939	0.0358757	0.141107	0.238714	0.107244	0.286931	0.14782	0.0893559	0.198634	0.126388	0.179112	0.259718	0.131632	0.1623	0.00563586	0.0961155	0.222454	0.0819156	0.134882	0.171794	0.017713	0.733736	0.236594	0.054029	0.203714	0.166178	0.0967146	0.284805	0.17156	0.188035
	1641	0.346097	0.164779	0.117638	0.0322977	0.129847	0.200679	0.511959	0.185073	0.156956	0.415892	0.141966	0.0382214	0.0832331	0.110198	0.147326	0.0189634	0.171394	0.0904079	0.116172	0.0715631	-0.0139789	0.17472	0.0391556	0.306142	0.113343	0.0783943	0.203505	0.0774188	0.105649	0.233644	0.189921	0.0846223	0.0903063	0.105105	0.137106	0.090454	0.0683592	0.0942414	0.110668	0.700362	0.234633	0.0757634	0.197186	0.264691	0.177475	0.129189	0.259499	0.257573
	1644	0.319631	0.469666	1.55578	0.159671	0.202719	0.204924	0.645637	0.358452	0.34562	3.17204	0.0846701	1.26917	0.0990197	0.161155	0.208378	0.154201	0.333223	0.366701	0.700228	2.42625	2.51964	0.259849	0.230624	0.287833	0.350439	0.605118	0.34858	0.355848	0.251064	0.288591	0.150362	0.142881	0.68479	0.141309	0.621364	0.0100413	0.112051	0.0955732	0.140507	0.733736	0.263353	0.0615548	0.447652	0.244775	0.175077	0.418884	0.198165	0.377279
	1647	0.296905	1.10924	1.06553	0.675541	1.31745	0.417236	0.502095	0.150478	0.23136	1.50993	0.147614	2.56145	0.464337	2.86667	1.36609	1.83924	1.96659	1.59398	1.97478	1.55794	1.66251	3.14525	1.87568	0.912989	0.949942	2.77898	3.34651	0.803452	3.4951	2.24039	1.67331	2.3394	1.55682	1.70021	1.74326	1.1419	0.87837	1.34349	0.965556	0.827332	0.545445	0.373844	0.574689	1.49627	1.53185	0.446534	0.246276	0.394446
	1650	0.283766	1.01006	0.839628	1.81305	0.835474	0.710801	0.60839	0.359014	0.239373	1.56712	0.0704134	2.98059	0.453697	2.21787	1.01543	1.40218	1.36526	1.17529	1.94585	1.99654	1.4295	2.30572	1.5833	1.65473	0.625327	1.63059	1.8663	0.649393	1.73673	2.32478	1.01092	1.22539	1.55868	0.882633	1.51343	2.94268	1.19452	0.930827	0.88881	1.28494	0.661238	1.39819	0.481065	1.26466	2.29938	0.81035	0.891797	0.530851
	1653	0.26311	0.829756	0.710278	1.40399	0.869526	0.368554	0.48726	0.398024	0.331883	1.07782	0.32506	2.55504	0.504917	1.75076	0.640935	1.43491	1.19189	0.920232	1.53981	1.2982	0.953641	1.51141	1.08839	0.608178	0.375767	1.4932	1.40947	0.531269	1.51648	1.23174	0.786156	1.11628	0.713301	1.11554	1.02529	1.85427	0.789543	0.577998	0.440246	1.81165	1.35347	0.839659	0.477457	0.686938	1.33442	0.908726	0.677686	0.347152
	1656	0.783498	0.723006	1.32803	1.28714	1.46782	1.52774	0.629223	0.339509	0.395465	0.985711	0.217284	0.870507	0.224124	0.707557	0.414232	0.880076	0.566146	2.56061	1.46177	0.832295	0.66808	2.29456	0.751396	0.409687	0.297928	1.77801	1.8109	0.457045	0.509488	0.796798	0.209701	0.461905	0.758454	1.64163	1.08815	3.07303	0.284262	1.23397	0.51957	0.935798	0.647648	0.153971	0.447652	1.38186	1.6533	0.82044	0.178251	0.310011
	1659	0.641052	0.303921	0.290816	0.581406	0.549845	0.13268	0.537685	0.235803	0.226365	0.58593	0.18617	1.02238	0.129257	0.118215	0.324501	0.107531	0.1651	0.172736	0.298433	0.400195	0.162158	0.330267	0.471021	0.269107	0.1939	0.623954	0.432973	0.472162	0.209595	0.280833	0.144668	0.0667896	0.348628	0.398708	0.276413	0.639541	0.341665	0.118419	0.379279	0.621633	0.400511	0.657355	0.366568	1.02387	0.453752	0.321866	0.180959	0.263185
	1662	0.592964	0.165949	0.144046	0.281385	0.15634	0.176598	0.470293	0.308284	0.107111	0.422831	0.203655	0.161241	0.0969907	0.048437	0.082579	0.0687119	0.197743	0.0576077	0.121824	0.0685677	0.0996093	0.139468	0.0851665	0.366341	0.178253	0.155818	0.0942874	0.229487	0.167166	0.265796	0.152985	0.148624	0.0456836	0.104237	0.216872	0.0969455	0.143541	0.200889	0.0100384	0.671373	0.274982	0.0301874	0.0355342	0.219122	0.110892	0.331277	0.119625	0.214955
	1665	0.413713	0.16281	0.0360068	0.134164	0.152117	0.108079	0.548653	0.243027	0.166322	0.356112	0.128875	0.110752	0.128613	0.0465345	0.150933	0.116702	0.0810736	0.0853897	0.0974683	0.011485	0.0433452	0.214621	0.21226	0.292687	0.169965	0.0823632	0.13261	0.0516216	0.125697	0.276354	0.232552	0.0956544	0.0521151	0.0935117	0.139291	0.115192	0.132126	0.230087	0.0343515	0.696618	0.131029	-0.00160148	0.142901	0.194043	0.10405	0.283447	0.208679	0.304467
	1668	0.359058	0.161914	0.2052	0.102042	0.107169	0.148359	0.509197	0.243027	0.251652	0.314784	0.128247	0.162856	0.0760079	0.061618	0.127093	0.0403201	0.131974	0.0459712	0.0723056	0.0548747	0.0843127	0.122477	0.0570561	0.334092	0.154318	0.151031	0.113419	0.150285	0.161467	0.110871	0.238321	0.0741191	0.106485	0.103865	0.114617	0.0961267	0.0679	0.0977246	0.107291	0.675866	0.097965	0.0920793	0.182241	0.28682	0.214222	0.215437	0.0736646	0.162517
	1671	0.316528	0.337441	0.849264	0.154649	0.0854434	0.195309	0.481815	0.317756	0.187342	4.24274	0.176217	2.95734	0.0942194	0.118691	0.181547	0.14591	0.260676	0.133826	0.114759	0.70572	0.124296	0.198221	0.0732328	0.358643	0.248666	0.854904	0.194115	0.229487	0.139497	0.263077	0.166471	0.12399	0.14514	0.141743	0.137592	0.131859	0.141245	0.175277	0.00537222	0.655756	0.276453	0.129287	0.184044	0.153638	0.0741441	0.234259	0.111262	0.257573
	1674	0.314731	1.02636	1.10537	0.17075	1.20439	0.223548	0.477948	0.224645	0.308678	2.77012	0.142593	2.97782	0.482895	2.65101	1.96596	2.22096	1.80234	1.95406	3.29191	2.10052	2.25044	1.47092	1.38076	0.53924	0.496834	2.92381	2.86645	1.39118	0.395999	4.31881	0.411018	2.22138	1.72862	1.83238	1.87747	0.880779	0.288854	0.57011	0.0816884	0.590399	0.780463	0.202437	0.348015	0.961906	0.863265	0.482236	0.168294	0.327646
	1677	0.29916	1.15737	1.23667	1.49916	0.759334	0.446688	0.436835	0.293194	0.274025	2.42753	0.117667	3.3725	0.576723	2.1235	0.950067	1.5915	1.28075	1.55355	1.99489	1.66192	1.61518	2.57108	1.61141	1.52323	0.929654	2.10131	2.60071	0.704065	2.53631	1.99821	1.65406	1.26528	1.6397	1.63778	1.75507	4.15775	1.79138	1.31009	0.910545	0.821449	0.690449	1.61812	0.584223	1.45587	2.41351	0.982168	0.207564	0.440338
	1680	0.275038	0.984132	2.78035	1.25669	0.753681	0.629549	0.567829	0.416405	0.311591	1.476	0.163126	2.31102	0.29598	2.27685	1.07833	1.52216	1.31056	0.93485	1.63091	1.2893	1.23337	1.76621	1.31446	0.820054	0.524018	1.71722	1.65232	0.753759	1.8483	3.1957	1.22325	1.36971	1.19726	1.15299	1.35673	2.95607	0.943056	0.852558	0.557513	1.44015	1.43767	1.17748	0.423172	0.97043	1.69985	0.916099	0.656179	0.413484
	1683	0.271279	0.821292	2.20633	1.45652	0.557882	0.536949	0.605628	0.527897	0.474968	1.50147	0.116411	2.11068	0.124456	1.8999	0.678763	1.30363	0.916706	0.800013	1.32492	0.905381	1.36377	1.72808	0.798799	0.608178	0.489939	1.60477	1.30595	0.671389	1.70432	1.46001	0.850664	1.19705	0.981302	0.9326	1.11517	2.35294	0.786328	0.703906	0.34815	1.53674	0.968197	0.74935	0.489998	0.81848	1.38344	0.869628	0.792786	0.341541
	1686	0.729767	0.574661	2.33309	0.990467	1.06628	1.45974	0.911413	0.319923	0.30514	0.531869	0.208586	1.62663	0.134453	0.331014	0.650084	0.832086	0.474858	0.829831	0.582488	0.279526	0.395166	1.80501	0.481563	0.633215	0.204509	0.730672	1.13147	0.46836	0.647283	0.661868	0.260124	0.911652	0.977589	0.682888	0.819645	0.972946	0.16401	0.313274	0.427475	0.89868	0.641344	0.946224	0.333156	0.701772	0.958767	0.534044	0.2916	0.333191
	1689	0.687172	0.299291	0.382825	0.646208	0.247599	0.277687	0.853334	0.345609	0.333236	0.308455	0.161871	0.861274	0.149546	0.121544	0.323269	0.213058	0.295255	0.393974	0.27502	0.307511	0.287333	0.494099	0.4148	0.410658	0.266634	0.138305	0.306619	0.316926	0.272554	0.240282	0.295038	0.146583	0.255669	0.420716	0.384817	0.442983	0.190907	0.154685	0.213446	0.74347	0.479318	0.62972	0.220377	1.10189	0.511095	0.267245	0.21083	0.239938
	1692	0.540467	0.161898	0.0726066	0.213872	0.100086	0.142902	0.551968	0.196792	0.27184	0.27033	0.254046	0.0967306	0.127228	0.105034	0.0911122	0.11846	0.0633001	0.054044	0.0666541	0.182648	0.0522809	0.204054	0.155177	0.265709	0.20358	0.0736065	0.105673	0.020846	0.137574	0.241962	0.143095	0.0605179	0.160324	0.038833	0.147785	0.131859	0.158565	0.145465	-0.00445127	0.591896	0.186508	0.0586047	0.10047	0.209451	0.082467	0.249782	0.184305	0.287299
	1695	0.391679	0.158338	0.0848375	0.0749414	0.130324	0.0815727	0.372758	0.216859	0.29567	0.319588	0.0423485	0.0698995	0.128613	0.0682085	0.144863	0.084855	0.122361	0.0626259	0.0666541	0.140456	0.0144181	0.145978	0.131177	0.242614	0.234875	0.126966	0.141531	0.0516216	0.160025	0.285232	0.218542	0.129733	0.0907705	0.0625147	0.169061	0.082325	0.135734	0.129074	0.0151957	0.566652	0.238065	0.0109816	0.103476	0.0888095	0.131981	0.317791	0.205334	0.253899
	1698	0.371581	0.165887	0.0269264	0.083231	0.168667	0.141169	0.476291	0.319442	0.234274	0.252869	0.133268	0.0771122	0.134106	0.00311861	0.116184	0.138058	0.14539	0.110626	0.0395403	0.149442	0.0827982	0.27329	0.0911333	0.296086	0.190187	0.00443504	0.100802	0.120776	0.176709	0.209169	0.25443	0.0447254	0.0590107	0.110746	0.18427	0.135953	0.0956505	0.294834	0.0684881	0.770212	0.255578	0.0632405	0.129158	0.219696	0.193697	0.234938	0.158895	0.309076
	1701	0.330816	0.261181	1.85886	0.148034	0.0702562	0.117694	0.426418	0.240217	0.281205	3.14184	0.160616	0.056282	0.158504	0.12202	0.129556	0.0455964	0.191518	0.110117	0.117114	0.177342	0.125356	0.228739	0.175398	0.322995	0.158893	0.1029	0.128913	0.0823972	0.186252	0.308027	0.213297	0.124519	0.0401803	0.0745416	0.1545	0.0282877	0.0583219	0.0486523	0.110238	0.641636	0.213688	0.0832892	0.182842	0.164457	0.154481	0.206706	0.186535	0.276144
	1704	0.302894	0.684225	2.07828	0.313507	0.32946	0.31017	0.528925	0.29207	0.35717	2.59703	0.185543	1.65467	0.144746	0.691047	1.46928	1.88158	1.9531	1.27071	1.33703	2.00664	2.09263	0.296791	1.01752	0.363498	0.192044	1.50548	1.69106	0.92221	0.182888	1.65772	0.145717	1.44369	1.04575	0.828822	1.68647	0.211044	0.204094	0.110531	0.204912	0.705496	0.52408	0.0473461	0.306271	0.348288	0.238697	0.239692	0.17156	0.398655
	1707	0.279014	1.133	1.52687	1.58389	1.03556	0.516506	0.489469	0.363428	0.327513	2.96288	0.236651	2.5394	0.33171	2.70761	1.30494	1.54703	1.96037	1.3086	1.76782	1.62923	1.82759	3.31255	1.77345	1.48467	0.647406	1.61793	2.16871	0.731763	3.20907	2.11706	2.13529	1.46205	1.73876	1.69544	1.273	3.19567	1.64462	1.58045	1.0606	0.86306	0.595111	0.834602	0.317609	1.60618	1.45052	0.825776	0.246276	0.440805
	1710	0.256936	1.00194	1.47026	1.28276	0.562172	0.728819	0.784838	0.328913	0.378087	2.54617	0.198634	2.13711	0.566083	1.69885	1.11625	1.54961	1.7567	0.969687	1.63138	1.06165	1.66251	1.70399	1.40191	1.13166	0.736317	1.58158	1.50889	0.770142	1.61322	1.60774	0.919368	1.44369	1.20786	1.5973	1.30277	2.33224	0.933478	0.887492	1.01332	2.23653	1.39438	1.22721	0.54789	1.05124	1.75614	0.895919	0.913941	0.494178
	1713	0.277102	0.849365	1.06228	0.995489	0.563534	0.496063	1.45725	0.516178	0.224908	2.45826	0.36801	2.10543	0.493238	1.671	0.797964	1.29747	1.27833	0.554557	1.19965	0.8293	0.941525	1.53086	1.13215	0.772824	0.630366	1.44595	1.10706	0.656996	1.59179	1.20063	0.969866	0.990313	0.974407	0.987279	0.835421	2.17387	0.685233	0.481186	0.302103	3.80981	1.04364	0.77566	0.286	0.925435	1.53135	0.696451	0.957592	0.413484
	1716	0.805191	0.844597	1.25724	1.21684	1.08903	1.33457	2.15373	0.24415	0.29286	1.37756	0.17559	0.660531	0.429992	0.636285	0.82418	0.897476	1.03199	2.0657	2.41775	0.98617	0.766372	2.80178	1.34112	0.389991	0.208155	0.357096	1.57656	1.1762	0.829429	0.91845	0.483393	0.666075	1.01631	1.87671	1.2747	1.92936	0.500689	0.894561	0.395487	5.84295	1.13218	1.05074	0.51087	1.48381	2.2651	0.628442	0.287219	0.296117
	1719	0.602783	0.204953	0.204551	0.232683	0.140267	0.225973	0.850019	0.265341	0.262474	0.559929	0.118294	0.170473	0.160533	0.0955898	0.144247	0.163812	0.143039	0.158118	0.210095	0.164847	0.00336221	0.252156	0.228834	0.340819	0.192972	0.0407847	0.140357	0.157888	0.215294	0.326903	0.193068	0.13608	0.247315	0.0922098	0.186535	0.177358	0.172669	0.178863	0.0731543	0.718867	0.28668	0.131815	0.254391	0.569738	0.320021	0.0779634	0.265075	0.193579
	1722	0.499098	0.155943	0.00376191	0.17346	0.133184	0.171227	0.648951	0.249689	0.230632	0.302584	0.161871	0.029797	0.13376	0.0805063	0.140552	0.0486115	0.101752	0.0413894	-0.0117942	0.114953	0.0817381	0.229331	0.0474429	0.299415	0.224731	0.0210664	0.111013	0.111996	0.145745	0.323624	0.173289	0.184894	0.104628	0.118495	0.152801	0.14607	0.0956505	0.22435	0.0919417	0.569647	0.226857	0.0669733	0.121943	0.23617	0.211824	0.244349	0.15778	0.218629
	1725	0.402885	0.162427	0.048145	0.176808	0.125625	0.189245	0.504778	0.287656	0.211172	0.2258	0.249115	0.0746887	0.135442	0.0946386	0.110026	0.100119	0.152652	0.0823351	0.126466	0.130956	0.0985491	0.211663	0.0414098	0.262796	0.190651	0.0421077	0.115884	0.0415743	0.180485	0.399686	0.159203	0.0195631	0.031826	0.0168872	0.13654	0.0875884	0.12714	0.0827673	0.0778818	0.574781	0.223915	0.100026	0.0718672	0.305096	0.168164	0.212042	0.223575	0.243211
	1728	0.335093	0.161195	0.139598	0.136954	0.000313279	0.191064	0.452223	0.253622	0.201078	0.367778	0.309459	0.0930954	0.156079	0.0432053	0.170551	0.0944655	0.0949743	0.124735	-0.0524984	0.131556	0.0165384	0.243364	0.131641	0.353857	0.155246	0.00972684	0.119112	0.153453	0.127139	0.355216	0.105109	0.114016	0.063652	0.0603449	0.108954	0.104256	0.100243	0.105613	0.0573753	0.752348	0.336275	0.0581832	0.147625	0.169046	0.092271	0.247744	0.236319	0.261314
	1731	0.298242	0.294586	2.01203	0.247111	0.142174	0.12012	0.580455	0.241903	0.370178	3.27635	0.16752	0.0482615	0.450579	0.125281	0.0758052	0.0695913	0.169941	0.0514986	0.0741222	0.111957	0.151633	0.227556	0.151465	0.318695	0.1575	0.193869	0.199808	0.0635698	0.207673	0.313626	0.155082	0.137667	0.107811	0.0638166	0.222454	0.0879978	0.136653	0.137577	0.0889332	0.730847	0.253126	0.0218187	0.173308	0.219696	0.149614	0.23358	0.193704	0.288702
	1734	0.27594	1.02582	1.37954	0.182308	1.12873	0.176598	0.540999	0.334452	0.387452	2.2491	0.238445	3.52073	0.879141	2.87937	1.24697	1.88553	2.02565	1.40053	2.78779	2.12372	1.95799	1.2015	1.87939	1.10614	0.560882	2.00159	2.52489	1.21204	2.96301	4.38431	0.967244	2.34832	1.41732	1.43971	2.00052	0.499827	0.222332	0.310508	0.121781	1.09924	0.683654	0.079135	0.551412	1.09673	0.290186	0.444496	0.0974813	0.508073
	1737	0.295585	1.1461	1.27716	1.30268	0.826484	0.457516	0.647294	0.232993	0.392551	1.89431	0.256557	2.13388	0.760569	1.99706	1.37339	1.49465	1.75379	1.55151	2.029	1.56564	1.63774	2.84819	1.86003	1.07535	0.929189	1.68219	2.22781	0.905917	2.23257	3.25513	1.38554	1.42691	1.81103	1.28863	1.29096	3.48521	1.60454	1.24749	0.995395	3.45703	0.827116	0.923225	0.462598	1.83951	2.63392	0.848769	0.58202	0.452429
	1740	0.276982	1.04149	1.04551	1.48976	0.724805	0.754719	0.731177	0.265341	0.451762	1.97643	0.244721	1.71318	0.371201	1.75409	1.16569	1.41965	1.86334	0.917687	2.24861	1.47766	1.58678	1.54252	1.44474	1.36282	0.490867	1.03212	1.84106	0.707867	1.95561	2.16761	1.21644	1.47625	1.55682	1.01611	1.37469	2.57798	0.929869	1.10591	0.856823	3.78157	1.63907	1.25273	0.469727	1.17868	2.03778	0.98081	0.956477	0.393043
	1743	0.251522	0.83045	0.75151	0.926302	0.528529	0.388997	0.570039	0.293194	0.385995	3.67353	0.298251	1.30604	0.338242	1.32095	0.754506	1.25777	1.18324	0.743431	1.60474	1.09854	1.10608	1.00715	1.31672	0.841762	0.45082	1.09776	1.02836	0.693384	1.55362	2.41036	0.990095	0.968324	1.22901	1.2714	1.02642	1.65239	0.753067	0.665489	0.329424	1.36067	1.0835	0.630563	0.312885	1.09107	1.12332	0.769214	0.841455	0.298856
	1746	0.57315	0.665621	2.02491	0.567616	1.0327	1.18844	0.440149	0.373462	0.441668	3.87369	0.219167	2.19002	0.196659	0.471657	0.366639	0.421599	0.455217	0.428301	1.8131	0.363994	0.255225	1.72749	0.684169	0.492565	0.346329	0.744658	0.793608	0.902115	0.725002	1.17951	1.19359	0.475053	0.989126	0.806008	0.706145	0.768669	0.323034	0.301902	0.252249	1.04876	0.645196	1.61355	0.251986	0.747832	1.22764	0.374449	0.330869	0.327179
	1749	0.680846	0.494486	0.267003	1.00155	0.34458	0.286696	1.09883	0.210679	0.374445	0.797144	0.25844	2.24051	0.0512642	0.118215	0.464376	0.330017	0.262613	0.974778	1.05621	0.555354	0.227888	0.852196	1.59762	0.296086	0.198475	0.449388	0.741493	0.909628	1.22324	0.393608	0.464138	0.294006	0.993237	0.528771	0.270184	0.697204	0.855147	0.321163	0.498695	0.733736	1.16574	1.11558	0.237728	1.50652	1.30797	0.158197	0.280528	0.203332
	1752	0.552154	0.184704	0.182036	0.311833	0.102469	0.137531	0.635773	0.278746	0.372363	0.491151	0.181866	0.280625	0.109709	0.0917849	0.207147	0.0765636	0.11178	0.107063	0.137231	0.396601	0.0012419	0.207013	0.14689	0.269592	0.159357	0.117768	0.163949	0.124578	0.158103	0.316905	0.197713	0.0982991	0.116563	0.0775793	0.183704	0.0827344	0.148527	0.168926	0.0940292	0.685493	0.3285	0.0456603	0.411319	0.230515	0.173595	0.168966	0.326488	0.281287
	1755	0.480929	0.154371	0.125422	0.232683	0.040018	0.175992	0.457115	0.259722	0.23136	0.190877	0.233513	0.0466458	0.12891	0.0295487	0.0666561	0.103134	0.149263	0.0368803	0.105946	0.144649	0.0717423	0.237531	0.133962	0.2956	0.210476	0.0683147	0.116295	0.190565	0.0494192	0.299709	0.161301	0.11719	0.100915	0.0961155	0.143255	0.0526747	0.0997835	0.190235	0.0770223	0.681	0.255578	0.0180859	0.0789964	0.147983	0.163791	0.174302	0.19705	0.248756
	1758	0.363745	0.166705	0.0829843	0.17075	0.194206	0.189851	0.543682	0.303228	0.24083	0.296789	0.126992	0.0382214	0.0306278	0.0578132	0.12894	0.10929	0.0565918	0.0454621	0.0279009	0.11016	0.0238838	0.155953	-0.0244242	0.270494	0.199403	0.0342329	0.100802	0.266598	0.0799028	0.240282	0.171715	0.161243	0.11517	0.0745416	0.181439	0.135134	0.118021	0.19382	0.15076	0.79321	0.219572	-0.0149672	0.191174	0.248135	-0.018395	0.158197	0.358032	0.252964
	1761	0.345822	0.214249	0.265057	0.101484	0.0622199	0.177204	0.382622	0.23805	0.138849	3.13078	0.18617	0.164472	0.164343	0.0771771	0.101493	0.0621793	0.136815	0.14139	0.0558893	0.182648	0.0643969	0.110726	0.0510893	0.263281	0.208619	0.0446906	0.177037	0.0849317	0.145264	0.328582	0.148789	0.135022	0.116563	0.160651	0.149969	0.101799	0.0852194	0.226501	0.0569455	0.796205	0.21614	-0.00118004	0.148227	0.149704	0.159841	0.203989	0.107438	0.213552
	1764	0.316511	0.425462	1.69477	0.198967	0.136522	0.102016	0.524506	0.428124	0.154042	2.6055	0.14878	0.4906	0.173597	0.0909017	0.124717	0.27763	0.746717	0.169172	0.528732	2.55753	1.8865	0.23398	0.63491	0.292687	0.150141	0.700937	0.639201	0.525566	0.191951	0.318025	0.161825	0.129204	0.280467	0.130522	0.182005	0.0794594	0.144001	0.17958	0.146523	0.626768	0.363525	0.099605	0.161368	0.192978	0.250476	0.255215	0.232974	0.331855
	1767	0.284372	1.08126	1.15948	0.175692	1.02514	0.285483	0.802909	0.290385	0.266845	2.26023	0.211725	2.39919	0.55678	2.78452	1.81879	1.58931	1.8955	2.04802	2.38175	1.7386	1.45684	1.41225	1.80613	1.6186	0.548881	1.93815	2.90313	0.926645	1.70144	2.5564	1.99533	2.18148	1.96022	1.77423	1.97916	0.566029	0.567211	1.77387	0.702901	1.28943	0.601415	0.396843	0.374299	1.33924	1.2732	0.544909	0.408373	0.311882
	1770	0.263269	1.05189	0.984452	0.657846	0.612297	0.640463	1.16188	0.431415	0.272568	1.9473	0.145104	1.86545	0.590827	1.63139	1.19744	1.44232	1.64625	1.00554	2.61582	1.50856	1.39164	2.34858	1.53776	0.947666	0.788762	1.23421	1.83654	1.25413	2.65597	1.74938	1.32777	1.29309	1.16735	0.996702	1.04996	2.45897	1.71666	0.927242	1.00006	2.38585	1.13359	1.02401	0.595561	1.74444	2.20776	0.760483	0.712574	0.335061
	1773	0.24843	0.950909	0.978615	1.27829	0.704987	0.798637	1.36137	0.458787	0.235731	1.60418	0.209842	1.37661	0.503531	1.42144	1.02458	1.26958	1.24763	0.900014	2.40745	1.01176	1.1734	1.47329	1.18876	1.06855	0.483507	1.10998	1.26475	0.668945	1.65331	1.79601	1.17381	1.16773	1.24281	1.13365	1.05676	1.92006	0.794069	0.593673	0.561381	2.12432	1.53588	0.957543	0.702327	0.765535	1.88253	0.842657	1.06823	0.454767
	1776	0.739214	0.820862	1.11186	2.07872	1.41157	1.66426	1.58769	0.317756	0.300041	1.50353	0.202399	1.93273	0.171568	0.379186	0.595718	0.516699	0.345187	1.76969	1.26975	1.07894	1.00044	1.90417	0.966864	0.674619	0.223338	1.06494	1.11193	0.416222	0.700698	1.55279	0.309048	0.484498	1.1655	1.04109	0.757839	1.85058	0.235059	0.342472	0.501642	5.19301	0.761479	1.11685	0.590236	1.66707	1.50737	0.388517	0.303229	0.321167
	1779	0.622716	0.321091	0.129869	1.39124	0.3266	0.272836	0.750353	0.354519	0.153314	0.527141	0.199889	1.35456	0.167758	0.1121	0.155859	0.105332	0.179969	0.816159	0.286255	0.272422	0.0764373	0.368478	1.087	0.4083	0.211404	0.0289411	0.230384	0.15472	0.247288	0.200291	0.122266	0.0972412	0.753812	0.259222	0.220189	0.293913	0.263793	0.258567	0.127736	0.84894	0.395678	0.347534	0.280675	0.708574	0.443948	0.167608	0.236319	0.14535
	1782	0.516908	0.176518	0.156925	0.125317	0.101516	0.114056	0.514642	0.280913	0.201078	0.207271	0.141338	0.280625	0.0609142	0.101705	0.211457	0.0486115	0.0599113	0.0883716	0.104062	0.0982644	0.149058	0.175904	0.0920615	0.260923	0.204509	0.109452	0.151332	0.0164107	0.193392	0.316905	0.131107	0.120288	0.154356	0.0939457	0.0842798	0.13145	0.163091	0.225067	0.066769	0.63126	0.20255	0.017243	0.0927394	0.195764	0.140304	0.230281	0.287776	0.284494
	1785	0.4191	0.166236	0.00895074	0.130896	0.096272	0.111024	0.525059	0.254184	0.269655	0.229536	0.203027	0.0979424	0.0917945	0.117264	0.128324	0.150244	0.15694	0.0469894	0.147053	0.135749	0.107485	0.128901	0.0304043	0.313424	0.152461	0.12432	0.197401	0.134625	0.119518	0.301948	0.138375	0.136609	0.158467	0.185201	0.17974	0.112794	0.186315	0.203758	-0.0172218	0.727852	0.237085	0.117968	0.122545	0.184372	0.0874043	0.207967	0.216406	0.154167
	1788	0.344346	0.165215	0.0166413	0.148592	0.0674639	0.247629	0.466427	0.29207	0.27184	0.307388	0.277718	0.045838	0.126188	0.0691597	0.201077	0.129327	0.150231	0.0964443	0.112943	0.126249	0.134822	0.207013	0.0953101	0.258496	0.19158	0.0302641	0.154618	0.189297	0.202936	0.257478	0.232028	0.0195631	0.0714759	0.137403	0.17529	0.0929102	0.115266	0.0800012	-0.00610898	0.580771	0.260411	0.0469247	0.145822	0.113807	0.0869105	0.124435	0.130618	0.234861
	1791	0.314394	0.280321	0.623457	0.200083	0.104308	0.19886	0.47416	0.306037	0.285576	2.8591	0.204282	0.0654565	0.192848	0.114954	0.236529	0.168586	0.188199	0.143426	1.3188	0.0626626	0.198431	0.202871	0.0483048	0.312939	0.254235	0.0237123	0.151742	0.248405	0.14904	0.360255	0.182129	0.124519	0.100915	0.0982233	0.199964	0.124958	0.135734	0.152534	0.0689179	0.565903	0.201569	0.0933436	0.0975495	0.0967594	0.140304	0.22349	0.241815	0.285897
	1794	0.277717	0.891931	1.40781	0.342282	0.795293	0.247629	0.524506	0.275937	0.23136	1.77467	0.25028	3.80924	0.169144	1.64694	2.2275	1.45627	1.40946	1.82831	2.25325	2.34597	2.49912	0.232797	1.14733	0.894194	0.166252	1.49672	1.98614	0.983852	1.58843	2.62367	0.958403	1.30359	1.45511	1.01697	1.62135	0.0766523	0.148527	0.195255	0.0731543	1.3028	0.492487	0.079135	0.372495	1.1918	0.354794	0.273357	0.175463	0.290506
	1797	0.284849	1.20795	1.06998	1.92433	0.964599	0.629549	0.556308	0.351147	0.348429	2.15112	0.120177	2.03175	0.497345	2.48068	1.11739	1.62291	1.84888	1.48838	2.0654	1.68212	1.96276	3.87024	1.95809	1.29014	0.497298	1.43763	2.66838	0.975615	2.71083	2.65086	1.4678	1.34561	1.62638	1.68725	1.58033	2.67302	2.32257	1.48579	0.838895	2.63316	0.773108	0.772349	0.583106	1.38932	3.18986	0.807633	0.315974	0.488634
	1800	0.288952	1.07689	0.760498	1.35027	0.761241	0.530972	0.548101	0.367923	0.247281	1.42568	0.247859	2.40681	0.634129	1.54455	1.0698	1.33064	1.46948	1.42831	1.9879	1.75229	1.82342	1.82555	1.17173	1.17938	0.524482	1.453	1.98285	0.895236	2.25117	2.37037	1.10458	1.84931	1.41135	0.995462	1.14834	3.05069	0.994555	0.827663	0.887521	4.04535	2.12157	1.26483	0.563351	1.18672	1.96823	0.742243	1.2132	0.494646
	1803	0.247105	0.814879	0.579723	1.29655	0.494477	0.298736	0.668679	0.302104	0.3528	2.76806	0.425933	1.19785	0.315874	1.82958	1.08326	1.08114	1.26492	0.87725	1.6001	0.806107	1.13712	1.46627	1.22145	1.09366	0.404807	0.924516	1.44856	0.624863	1.44116	2.01988	1.01092	0.997718	1.27503	1.0303	0.977478	1.5594	0.880207	0.660469	0.417222	1.43651	1.22115	0.704195	0.412436	0.96584	1.57692	0.740885	1.19544	0.312349
	1806	0.621751	0.691565	1.45024	0.793429	1.23089	1.5746	0.711923	0.378519	0.262474	2.92742	0.280228	1.98282	0.239614	0.43293	0.399629	0.575995	0.547888	1.10554	1.70243	0.949969	0.655434	2.25288	0.570866	0.784892	0.183756	0.965591	1.29697	0.519954	0.432249	2.70413	0.3564	0.524395	1.11345	0.82969	0.877488	1.2605	0.371318	0.241458	0.188273	0.932054	0.744948	1.37941	0.632581	0.731359	1.04743	0.615635	0.458157	0.325776
	1809	0.695027	0.518295	0.327416	0.956193	0.9599	0.564582	0.718551	0.298813	0.152585	1.0339	0.311969	2.07341	0.152318	0.259809	0.565807	0.3466	0.397055	0.976305	0.910477	1.95136	0.551312	0.877388	0.947041	0.655339	0.194364	0.86807	0.714966	0.56829	1.27522	0.374172	0.263795	0.22003	0.678756	0.836138	0.386516	1.11348	0.488421	0.115551	0.502932	0.652012	1.56607	1.04659	0.887256	1.07796	0.983735	0.303724	0.188766	0.260847
	1812	0.559473	0.167638	0.118287	0.197851	0.0607897	0.245203	0.587005	0.255308	0.242286	0.222674	0.23163	0.160029	0.0605678	0.0063799	0.185154	0.111048	0.160328	0.116154	0.143286	0.642133	0.164809	0.228147	0.0695201	0.321122	0.162142	0.135281	0.110192	0.0937118	0.252025	0.273075	0.213297	0.0914229	0.0428988	0.0887382	0.119066	0.066067	0.0852194	0.168209	0.07868	0.546542	0.236594	0.0925007	0.22158	0.252151	0.182906	0.241729	0.281643	0.235797
	1815	0.451399	0.164117	0.034061	0.112006	0.0300748	0.139957	0.545891	0.219589	0.230632	0.312115	0.168775	0.0237961	0.102137	0.0422541	0.227292	0.110609	0.152168	0.135863	0.132992	0.213628	0.146938	0.160011	0.0409457	0.233459	0.260666	0.0950257	0.113419	0.156621	0.132357	0.181415	0.240869	0.142881	0.0585466	0.0887382	0.102239	0.0810969	0.136194	0.279159	0.0753031	0.662495	0.31442	0.0515003	0.182241	0.233957	0.128525	0.158197	0.135636	0.312817
	1818	0.372501	0.152476	0.0224788	0.106506	0.0594277	0.0274335	0.571143	0.298251	0.225637	0.174484	0.174334	0.0622829	0.170183	0.0805063	0.100261	0.134164	0.156456	0.107063	0.100294	0.163649	0.0590961	0.189937	0.0124375	0.274378	0.206299	-0.0410493	0.128913	0.149651	0.172383	0.271955	0.154558	0.175902	0.0617955	0.137837	0.129745	0.0839625	0.0961097	0.166774	0.0710054	0.650621	0.16115	0.0406632	0.147625	0.285754	0.0907898	0.226886	0.168294	0.231188
	1821	0.310847	0.21171	0.152478	0.101484	0.16063	0.143508	0.401245	0.324418	0.245096	2.34175	0.160616	0.0650526	0.0639825	0.115905	0.154012	0.110169	0.2021	0.154045	0.0951807	0.132754	0.0438753	0.185879	0.0506252	0.293658	0.15339	0.107688	0.158257	0.208125	0.254909	0.214768	0.240869	0.128222	0.0148521	0.0620808	0.210077	0.107882	0.161714	0.0885044	0.0991865	0.652761	0.207383	0.0619762	0.107084	0.155359	0.133392	0.228923	0.229708	0.248355
	1824	0.312987	0.394312	1.02235	0.144686	0.323331	0.182662	0.401245	0.343923	0.372363	2.29622	0.126992	0.307514	0.0670507	0.0497958	0.133251	0.0660737	0.598788	0.0833533	0.12364	2.87076	1.79344	0.179961	0.200724	0.420784	0.261595	0.342229	0.31683	0.441386	0.231566	0.451915	0.239895	0.125048	0.584405	0.328593	0.176989	0.0981736	0.152135	0.191669	0.0475518	0.670624	0.353788	0.105866	0.281877	0.270346	0.196589	0.250461	0.197607	0.333191
	1827	0.306637	1.14625	1.10991	0.407084	1.06349	0.403983	0.508092	0.348418	0.346972	2.01982	0.224188	2.25655	0.396291	3.38236	1.88776	2.04822	2.23409	1.99646	2.95128	1.7784	1.80078	2.27106	1.47239	1.75924	0.684734	2.22428	2.81305	0.907727	3.77638	3.04357	2.08382	2.45909	1.48873	1.73809	1.94551	0.912417	0.547596	0.902347	0.106431	1.86214	0.540121	0.257646	0.564553	1.59593	0.512505	0.389196	0.232416	0.357306
	1830	0.276397	1.1189	0.712872	1.52467	0.759334	0.707163	0.915832	0.365676	0.278396	1.67349	0.199261	2.34709	0.625171	1.82204	1.26281	1.30928	1.43352	1.53893	2.37005	1.76359	1.76504	2.08973	1.47975	1.42739	0.666766	1.58769	2.17077	0.714746	2.42618	2.22592	1.36681	1.61688	1.38006	1.34802	1.45389	3.23304	1.44604	0.807788	1.22778	2.64354	0.875311	1.29036	0.697001	1.45931	2.65642	0.890486	0.740214	0.462649
	1833	0.271881	0.887703	0.675531	1.35585	0.50728	0.729425	0.895552	0.389114	0.286304	1.52206	0.209214	2.51655	0.480866	1.72719	1.0478	1.07021	1.27743	1.11063	1.61739	1.09794	1.49947	1.62587	1.11093	0.919785	0.444853	1.3042	1.59	0.769509	1.66285	1.49552	0.992718	0.964093	1.27921	1.05008	0.815681	1.85304	0.756282	0.463462	0.687122	1.93712	1.61665	1.36141	0.473936	1.20778	1.60386	0.709257	1.12909	0.290506
	1836	0.249311	0.723458	0.661447	0.764654	0.734748	0.514081	0.907625	0.591951	0.263931	1.83079	0.176845	1.47112	0.383227	1.44033	0.866934	1.15746	1.02238	0.689903	1.37303	1.10983	0.923654	1.12339	0.838379	0.969373	0.508371	1.24996	1.30061	0.468994	1.65523	1.4828	0.95166	1.00663	1.09269	0.817601	0.837605	1.48104	0.670144	0.471248	0.178081	1.53311	0.848061	0.727194	0.303351	0.737587	1.10618	0.680928	0.770642	0.352696
	1839	0.805924	0.902112	0.768189	1.28052	1.42287	2.10396	1.1109	0.364552	0.32897	1.37543	0.198634	2.45689	0.0976835	0.58159	0.703835	1.61506	0.542632	2.28591	1.87386	1.34758	0.885791	2.8077	1.9443	0.480498	0.274457	1.52123	2.00897	1.02531	1.19365	1.0601	0.60769	0.848633	1.61716	1.5314	1.50955	2.31844	0.581316	0.511817	0.502502	5.29549	1.05191	2.33265	0.452462	1.2504	2.01281	0.473504	0.252887	0.332723
	1842	0.582547	0.223591	0.227067	0.279233	0.285942	0.322211	0.821532	0.284846	0.136768	0.406361	0.229119	0.579172	0.0966442	0.0201045	0.139936	0.0420789	0.2021	0.179281	0.0872417	0.333613	0.0512207	0.290366	0.219155	0.264738	0.191116	0.181648	0.252392	0.220073	0.104688	0.376332	0.16235	0.0117046	0.145604	0.146455	0.262903	0.155018	0.191367	0.266353	0.172064	0.827332	0.270148	0.515208	0.0993532	0.531628	0.211824	0.254536	0.225805	0.258976
	1845	0.517518	0.157519	0.0224788	0.120375	0.079246	0.166983	0.592529	0.249127	0.223451	0.191411	0.15694	0.101116	0.0581429	0.0512226	0.119791	0.0364257	0.198711	0.0969534	0.0671251	0.172549	0.000181741	0.299158	0.0584484	0.262796	0.10963	0.0210664	0.128502	0.113897	0.165243	0.265237	0.175836	0.188521	0.0871237	0.0780132	0.14099	0.0591662	0.113429	0.232238	0.0415963	0.62388	0.16066	-0.0174959	0.231114	0.294851	0.208862	0.226206	0.237434	0.218629
	1848	0.401313	0.164989	0.0758497	0.123643	0.0589509	0.148965	0.528373	0.128244	0.265388	0.215278	0.205448	0.035798	0.110055	0.0734402	0.222454	0.080458	0.116137	0.0777533	0.0222494	0.104854	0.0690919	0.250465	0.0842383	0.227148	0.212796	-0.0147793	0.222226	0.15472	0.119037	0.356336	0.150887	0.13608	0.0760509	0.116759	0.117934	0.105893	0.0715082	0.265636	0.0237299	0.724857	0.255087	0.134705	0.134484	0.112659	0.0555234	0.106972	0.223017	0.367994
	1851	0.363403	0.162299	-0.0174567	0.142454	0.0702562	0.15858	0.575484	0.23805	0.10274	0.330644	0.15694	0.0930954	0.141282	0.100753	0.0502054	0.0660737	0.0902024	0.0646623	0.190449	0.179738	0.0901436	0.229331	0.0888792	0.269107	0.154782	0.0376978	0.126448	0.233922	0.173825	0.326343	0.237273	0.167514	0.134067	0.143417	0.219623	0.0559497	0.0373286	0.208778	0.105572	0.686242	0.226367	0.0456603	0.135686	0.249283	0.177968	0.119099	0.244603	0.264587
	1854	0.337579	0.245998	0.329361	0.0672097	0.0646036	0.191064	0.593554	0.334452	0.097745	2.45559	0.182494	0.0410488	0.146478	0.0998702	0.143631	0.0783224	0.102236	0.133826	0.122295	0.306312	0.0606864	0.204054	0.0202607	0.273407	0.262987	0.0482184	0.192472	0.234556	0.109974	0.315785	0.173813	0.0778217	0.0700835	0.0982233	0.216306	0.105074	0.120252	0.205192	0.0113277	0.752348	0.257469	0.0723919	0.222782	0.21568	0.133885	0.232222	0.26842	0.226044
	1857	0.305541	0.798957	1.23991	0.116469	0.967937	0.229525	0.594107	0.29488	0.244368	3.04813	0.230375	3.33724	0.161226	0.891073	1.20299	1.97316	1.60496	1.85151	1.66038	2.38046	2.12792	0.26864	0.712213	0.492565	0.46786	2.49461	2.46908	0.974348	0.133318	3.05685	1.28829	1.06852	1.09919	0.599816	2.07414	0.0892259	0.188152	0.175277	0.0834075	0.720365	0.451088	0.114235	0.211444	0.291983	0.186785	0.358247	0.205334	0.233459
	1860	0.292048	1.17186	0.970275	1.08125	0.758857	0.531578	0.688959	0.415843	0.334693	2.04628	0.126364	2.22366	0.440286	2.30708	1.37092	1.64295	1.72212	1.78031	2.15374	1.57043	1.6909	3.17044	1.70304	1.40429	0.779082	1.40267	2.74825	0.751224	3.38545	2.1165	1.68418	1.52665	1.8359	1.60375	1.60784	1.71251	2.0738	1.95745	1.4388	4.31566	0.593149	1.61812	0.57529	1.48152	1.61557	0.457982	0.419923	0.573937
	1863	0.274472	1.06931	0.855102	1.50418	0.734271	0.569433	0.694404	0.346171	0.373716	1.825	0.350525	2.18241	0.496999	1.82767	1.36916	1.46933	1.68851	1.01616	2.25749	1.09144	1.54733	2.18483	1.16205	1.32627	0.58064	1.79905	1.69517	0.956154	2.0314	2.25759	1.22528	1.66304	1.19175	1.38032	1.5809	2.03088	1.12484	0.685363	0.954014	2.46833	1.80396	1.35809	0.573486	1.36768	2.1397	0.724101	1.26299	0.406537
	1866	0.272153	0.925635	0.801638	1.18145	0.532819	0.507497	0.545891	0.352833	0.450409	2.44712	0.603379	1.96401	0.428953	1.73615	0.904234	1.31581	1.33698	0.845977	1.38749	1.50745	1.24443	1.9576	1.08885	0.958277	0.349975	1.4171	1.48283	0.756293	1.37916	3.25513	1.04629	0.861252	1.46705	0.875318	1.16007	1.88146	0.812767	0.574413	0.294428	4.66042	1.01639	0.969644	0.4912	0.718245	1.38732	0.676271	1.45711	0.272937
	1869	0.262234	0.672963	0.573885	0.484561	0.469891	0.22476	0.699928	0.22906	0.465498	2.9121	0.362988	1.17384	0.310035	1.4016	0.749668	1.06236	1.0387	0.461611	0.986167	1.01647	0.759557	0.880347	0.725606	0.61442	0.356406	0.84747	1.09808	0.617984	1.25421	2.11594	0.77679	0.912181	0.901671	0.725044	0.832589	1.32752	0.760808	0.322597	0.161443	1.50337	0.657385	0.686615	0.367771	0.745619	0.895075	0.514543	0.776218	0.257573
	1872	0.814882	0.890202	0.966384	1.07296	1.15618	1.5824	1.01061	0.243589	0.175791	1.24618	0.224188	1.02157	0.153654	0.66883	1.23897	1.81355	1.15544	2.28133	1.60615	2.06432	1.41269	2.93273	2.46222	0.51566	0.152461	0.718892	2.22007	1.27423	1.83875	1.34611	0.653468	0.768386	1.0978	2.15525	1.58535	2.14095	1.68792	0.825511	0.511466	0.744218	2.22377	1.13605	0.288405	0.986329	2.38557	0.672876	0.231859	0.313752
	1875	0.553792	0.192401	0.286276	0.404853	0.0527534	0.203105	0.713028	0.156097	0.189527	0.263391	0.236024	0.352752	0.133414	-0.0020451	0.0965665	0.0682722	0.219389	0.121245	0.0503051	0.330104	0.149588	0.222821	0.168503	0.332635	0.24913	0.0748664	0.173339	0.159155	0.200052	0.281393	0.14774	0.124519	0.092627	0.20975	0.124163	0.121742	0.176802	0.139728	0.155856	0.674368	0.136352	0.149335	0.188769	0.211172	0.289199	0.187787	0.183747	0.195917
	1878	0.525446	0.170677	0.181387	0.174576	0.124671	0.219303	0.651713	0.240217	0.226365	0.23434	0.164382	0.0923453	0.148854	0.083292	0.149086	0.0407598	0.0714607	0.14139	0.0993521	0.193345	0.227888	0.292733	0.0736306	0.261409	0.205437	0.103341	0.134606	0.147207	0.139016	0.330262	0.0884761	0.127164	0.123061	0.11118	0.199398	0.124549	0.146231	0.258567	0.102134	0.483431	0.191342	0.164387	0.114814	0.156507	0.204418	0.184392	0.320913	0.231655
	1881	0.434036	0.154447	0.168507	0.128107	0.0920495	0.173653	0.528925	0.230184	0.199621	0.171281	0.251536	0.0999042	0.113816	0.0824087	0.186386	0.0577823	0.164132	0.0555713	0.0171362	0.228434	0.0344096	0.165337	0.0648793	0.231032	0.215051	0.0215074	0.214127	0.202513	0.151443	0.253079	0.148264	0.0888538	0.0562923	0.146889	0.221888	0.168001	0.135734	0.182449	0.0684881	0.61115	0.268187	0.0870822	0.154239	0.210599	0.205406	0.102897	0.138424	0.265055
	1884	0.370849	0.161999	0.232256	0.17075	0.0764537	0.0876363	0.50975	0.25587	0.244368	0.180279	0.137034	0.0133521	0.0495321	0.0597156	0.177852	0.0189634	0.111296	0.158627	0.0474794	0.202331	0.0733325	0.208788	0.0179403	0.259467	0.163998	0.0184835	0.189655	0.203146	0.19147	0.291391	0.175386	0.19381	0.136852	0.107708	0.133709	0.0470019	0.179033	0.201606	0.0241596	0.571144	0.274982	0.0465032	0.151233	0.277722	0.145171	0.114345	0.268978	0.237667
[truncated: 61 more rows]
[truncated: 47 more columns]

## Sheet: Figure 2f
Figure 2f	single cell Ca2+
	beta cell 1	beta cell 2	excited alpha cell 1	excited alpha cell 2	inhibited alpha cell 1	inhibited alpha cell 2
[truncated: 690 more rows]

## Sheet: Figure 2g
Figure 2g		% alpha cells with corr>0.3
[truncated: 27 more rows]

## Sheet: Figure 2h
Figure 2h
[truncated: 16 more rows]

## Sheet: Figure 3a
Figure 3a		beta cell 1	beta cell 2	beta cell 3	beta cell 4	beta cell 5	beta cell 6	beta cell 7	beta cell 8	beta cell 9	beta cell 10	beta cell 11	beta cell 12	beta cell 13	beta cell 14	beta cell 15	beta cell 16	beta cell 17	beta cell 18	beta cell 19	beta cell 20	beta cell 21	alpha cell 1	alpha cell 2	alpha cell 3	alpha cell 4	alpha cell 5	alpha cell 6	alpha cell 7	alpha cell 8	alpha cell 9	alpha cell 10	alpha cell 11	alpha cell 12	alpha cell 13	alpha cell 14	alpha cell 15	alpha cell 16	alpha cell 17	alpha cell 18	alpha cell 19	alpha cell 20	alpha cell 21	alpha cell 22	alpha cell 23	alpha cell 24	alpha cell 25	alpha cell 26	alpha cell 27
[truncated: 93 more rows]
[truncated: 45 more columns]

[truncated: 31 more sheets: Figure 3b, Figure 3c, Figure 3d, Figure 3f, Figure 4b, Figure 4c, Figure 4d, Figure 6a, Figure 6b, Figure 6e, Figure 6f, Figure 6g, Figure 6h, Figure 6j, Figure S1c, Figure S1d, Figure S2b, Figure S2d, Figure S4a, Figure S4b …]
